# Supplementary material for: Simple scoring tool to estimate risk of hospitalization and mortality in ambulatory and emergency department patients with COVID-19
Source: PLoS One. 2022 Mar 3;17(3):e0261508. doi: 10.1371/journal.pone.0261508 (PMC8893609; doi:10.1371/journal.pone.0261508)
Supplement: S1 File — (XLSX) [file pone.0261508.s001.xlsx]

## Sheet: Sheet1
Data_Type	Random	28_d_Mortality	Hospitalized_14_days	AGE	SEX	RACE	ETHNICITY	Fever_Flg	COUGH_FLG	SOB_FLG	BODY_ACHES_FLG	RUNNY_NOSE_FLG	DECR_SMELL_FLG	SORE_THROAT_FLG	DIARRHEA_FLG	Diabetes	HYPERTENSION	MYOCARDIAL_INFARCTION	CARDIAC_ARRHYTHMIA	CHRONIC_PULMONARY	RENAL_DISEASE	CHF	LIVER_DISEASE	METASTATIC_CARCINOMA	OBESITY	AIDS_HIV	TRANSPLANT_FLAG	IMMUNOSUPP	CEREBROVASCULAR	NEURO_DISORDERS	Charlson	Risk Score
Validation	266188	0	0	68	Female	White	Not Hispanic, Latino, or Spanish Origin	0	1	0	0	1	0	1	0	1	1	0	0	0	0	0	0	0	1	0	0	0	0	0	3	8.5
Derivation	625994	0	0	87	Female	White	Not Hispanic, Latino, or Spanish Origin	1	0	0	0	0	0	0	0	0	0	0	1	1	0	1	0	0	0	0	0	0	0	0	6	7.5
Derivation	197189	0	0	36	Male	White	Hispanic, Latino, or Spanish Origin	0	1	0	1	1	0	0	0	0	0	0	0	0	0	0	0	0	0	0	0	0	0	0	0	4
Derivation	443808	0	0	57	Female	White	Not Hispanic, Latino, or Spanish Origin	0	0	0	0	0	0	0	0	0	0	0	0	0	0	0	0	0	0	0	0	0	0	0	1	3
Derivation	913321	0	0	27	Male	White	Not Hispanic, Latino, or Spanish Origin	0	1	0	1	1	0	1	0	0	0	0	0	0	0	0	0	0	0	0	0	0	0	0	0	1.5
Derivation	824584	0	0	52	Female	White	Not Hispanic, Latino, or Spanish Origin	0	0	0	1	1	0	0	0	0	0	0	0	1	0	0	0	0	0	0	0	0	0	0	2	4
Validation	697892	0	0	39	Female	Native Hawaiian or Pacific Islander	Not Hispanic, Latino, or Spanish Origin	1	0	0	1	1	0	0	0	0	0	0	0	0	0	0	0	0	0	0	0	0	0	0	0	4
Derivation	809687	0	0	29	Male	White	Not Hispanic, Latino, or Spanish Origin	0	0	0	0	0	0	0	0	0	0	0	0	0	0	0	0	0	0	0	0	0	0	0	0	1.5
Derivation	528164	0	0	34	Female	White	Hispanic, Latino, or Spanish Origin	0	0	0	0	0	0	0	0	0	0	0	0	1	0	0	1	0	0	0	0	0	0	0	2	6
Derivation	431338	0	0	57	Female		Not Hispanic, Latino, or Spanish Origin	1	1	0	1	1	0	1	0	0	0	0	0	1	0	0	0	0	0	0	0	0	0	0	2	4
Derivation	705101	0	0	62	Female			0	0	1	1	0	0	0	1	0	1	0	0	0	0	0	0	0	0	0	0	0	0	0	2	5.5
Validation	744870	0	0	28	Male	White	Not Hispanic, Latino, or Spanish Origin	0	0	0	0	0	0	0	0	0	0	0	0	1	0	0	0	0	0	0	0	0	0	0	1	2.5
Validation	341838	0	0	25	Male		Not Hispanic, Latino, or Spanish Origin	0	1	0	0	1	0	0	0	0	0	0	0	1	0	0	0	0	0	0	0	0	0	0	1	2.5
Derivation	359076	0	0	56	Male	White	Not Hispanic, Latino, or Spanish Origin	0	1	0	0	1	0	1	0	0	0	0	0	0	0	0	0	0	0	0	0	0	0	0	1	3
Derivation	649382	0	0	43	Female	White	Not Hispanic, Latino, or Spanish Origin	0	0	1	0	1	1	1	0	0	0	0	0	0	0	0	0	0	0	0	0	0	0	0	0	3.5
Validation	503639	0	0	38	Male	White	Not Hispanic, Latino, or Spanish Origin	0	0	0	0	0	0	0	0	0	0	0	1	0	0	0	0	0	0	0	0	0	0	0	0	3
Validation	898241	0	0	40	Male	White	Not Hispanic, Latino, or Spanish Origin	0	0	0	0	0	0	0	0	0	0	0	0	0	0	0	0	0	0	0	0	0	0	0	0	2
Derivation	294937	0	0	33	Female	White	Not Hispanic, Latino, or Spanish Origin	0	0	0	0	0	0	0	0	0	0	0	0	0	0	0	0	0	0	0	0	0	0	0	0	2
Validation	80011	0	0	32	Female	White	Not Hispanic, Latino, or Spanish Origin	0	0	0	0	0	0	0	0	0	0	0	0	0	0	0	0	0	0	0	0	0	0	1	1	3
Validation	91697	0	0	48	Male	White	Not Hispanic, Latino, or Spanish Origin	0	1	0	1	0	0	1	0	0	0	0	0	1	0	0	0	0	0	0	0	0	0	0	1	3.5
Derivation	876054	0	0	30	Male	White	Not Hispanic, Latino, or Spanish Origin	0	1	0	1	0	1	0	0	0	0	0	0	0	0	0	0	0	0	0	0	0	0	0	0	1.5
Validation	516958	0	0	30	Male	White	Not Hispanic, Latino, or Spanish Origin	1	1	1	1	1	1	0	0	0	0	0	0	0	0	0	0	0	0	0	0	0	0	0	0	2.5
Derivation	990833	0	0	60	Male	White	Not Hispanic, Latino, or Spanish Origin	0	1	0	0	1	0	1	0	0	1	0	1	1	0	0	0	0	0	0	0	0	0	0	3	6
Derivation	204189	0	0	49	Male	White	Hispanic, Latino, or Spanish Origin	0	1	0	0	0	0	0	0	0	0	0	0	0	0	0	0	0	0	0	0	0	0	0	0	4.5
Derivation	613674	0	0	38	Male	White	Not Hispanic, Latino, or Spanish Origin	0	0	0	0	0	1	0	0	0	0	0	1	0	0	0	0	0	0	0	0	0	0	0	0	3
Derivation	397969	0	0	24	Male	White	Not Hispanic, Latino, or Spanish Origin	0	0	0	0	0	0	0	0	0	0	0	0	0	0	0	0	0	0	0	0	0	0	0	0	1.5
Derivation	104443	0	1	38	Male	White	Not Hispanic, Latino, or Spanish Origin	0	0	0	0	0	0	0	0	1	1	0	1	1	0	0	1	0	1	0	0	0	0	0	3	10
Derivation	368911	0	0	35	Female	White	Hispanic, Latino, or Spanish Origin	0	1	1	0	1	1	1	1	0	0	0	0	0	0	0	0	0	0	0	0	0	0	0	0	5
Validation	836780	0	0	40	Male	White	Not Hispanic, Latino, or Spanish Origin	0	1	0	1	1	0	1	0	0	0	0	0	0	0	0	0	0	0	0	0	0	0	0	0	2
Validation	127729	0	0	42	Female	White	Not Hispanic, Latino, or Spanish Origin	0	1	0	1	1	0	0	0	0	0	0	0	0	0	0	0	0	0	0	0	0	0	0	0	2.5
Derivation	688408	0	0	50	Female	White	Not Hispanic, Latino, or Spanish Origin	0	0	0	0	0	0	0	0	0	0	0	0	0	0	0	0	0	0	0	0	0	0	0	1	2.5
Validation	15448	0	0	48	Male	White	Not Hispanic, Latino, or Spanish Origin	0	1	1	1	0	0	1	1	0	0	0	0	0	1	0	0	0	0	0	0	0	0	0	2	4.5
Derivation	58650	0	0	43	Male	White		0	1	0	1	1	0	0	0	0	0	0	0	0	0	0	0	0	0	0	0	0	0	0	0	2.5
Derivation	866490	0	0	22	Male	White	Not Hispanic, Latino, or Spanish Origin	1	1	0	1	1	0	1	1	0	0	0	0	0	0	0	0	0	0	0	0	0	0	0	0	1.5
Derivation	153243	0	0	21	Female	White	Not Hispanic, Latino, or Spanish Origin	0	1	0	1	1	1	0	0	0	0	0	0	1	0	0	0	0	0	0	0	0	0	0	1	2.5
Derivation	93592	0	0	37	Male	White		0	0	0	0	0	0	0	0	0	0	0	0	0	0	0	0	0	0	0	0	0	0	0	0	2
Derivation	18165	0	0	63	Female	White	Not Hispanic, Latino, or Spanish Origin	1	1	1	1	1	1	1	1	0	0	0	0	0	0	0	0	0	0	0	0	0	0	0	2	4.5
Derivation	372317	0	0	57	Female	White	Not Hispanic, Latino, or Spanish Origin	1	1	1	1	0	0	0	0	0	0	0	0	0	0	0	0	0	1	0	0	0	0	0	1	6
Derivation	509350	0	0	42	Male	White		1	0	0	1	0	0	0	0	0	0	0	0	1	0	0	0	0	0	0	0	0	0	0	1	3.5
Derivation	426960	0	0	66	Female	White	Not Hispanic, Latino, or Spanish Origin	0	0	0	1	1	0	0	0	0	0	0	0	0	0	0	0	0	0	0	0	0	0	0	2	3.5
Derivation	52403	0	1	49	Female	White	Not Hispanic, Latino, or Spanish Origin	1	1	1	1	1	0	1	0	0	0	0	0	0	0	0	0	0	0	0	0	0	0	0	0	3.5
Validation	240695	0	0	71	Female	White	Not Hispanic, Latino, or Spanish Origin	0	1	0	1	0	0	1	0	0	1	0	0	1	0	0	0	0	1	0	0	0	1	0	5	9
Derivation	848005	0	0	34	Female		Not Hispanic, Latino, or Spanish Origin	0	0	0	0	1	1	1	0	0	0	0	0	1	0	0	0	0	0	0	0	0	0	0	1	3
Derivation	771436	0	0	70	Male	White	Not Hispanic, Latino, or Spanish Origin	0	0	0	0	1	0	0	0	0	1	0	1	1	0	1	0	0	0	0	0	0	0	0	5	7.5
Derivation	248842	0	0	87	Male	White	Not Hispanic, Latino, or Spanish Origin	1	1	0	0	1	1	0	1	0	0	0	0	0	0	0	0	0	0	0	0	0	0	0	4	4.5
Derivation	820686	0	0	54	Male	White	Not Hispanic, Latino, or Spanish Origin	0	1	0	1	0	0	1	0	0	0	0	0	0	0	0	0	0	0	0	0	0	0	1	2	4
Validation	270824	0	0	66	Female	Native Hawaiian or Pacific Islander	Not Hispanic, Latino, or Spanish Origin	0	1	0	1	0	0	0	0	0	1	0	1	1	1	0	0	0	1	0	0	0	0	0	5	11.5
Derivation	802288	0	0	47	Male	White	Not Hispanic, Latino, or Spanish Origin	0	0	1	0	1	0	0	0	0	0	0	0	0	0	0	0	0	0	0	0	0	0	0	0	3.5
Derivation	634254	0	0	51	Female	White	Not Hispanic, Latino, or Spanish Origin	0	1	1	0	0	0	0	1	0	0	0	0	1	0	0	0	0	0	0	0	0	0	0	2	5
Derivation	670739	0	0	58	Male			0	0	0	0	0	0	0	0	0	0	0	0	0	0	0	0	0	0	0	0	0	0	0	1	3
Validation	651615	0	0	60	Male	White	Not Hispanic, Latino, or Spanish Origin	0	0	0	1	1	1	1	0	0	0	0	0	0	0	0	0	0	0	0	0	0	0	0	2	3
Derivation	147198	0	0	65	Male	White	Not Hispanic, Latino, or Spanish Origin	0	1	1	0	1	0	0	0	1	1	0	1	1	0	0	0	0	1	0	0	0	0	0	4	11.5
Derivation	720933	0	0	42	Male	White	Not Hispanic, Latino, or Spanish Origin	1	1	1	1	1	0	1	0	0	0	0	0	1	0	0	0	0	0	0	0	0	0	0	1	4.5
Derivation	310641	0	0	26	Female	Native Hawaiian or Pacific Islander	Not Hispanic, Latino, or Spanish Origin	0	1	0	0	1	1	0	0	0	0	0	0	0	0	0	0	0	0	0	0	0	0	0	0	3.5
Derivation	418634	0	0	23	Male	White	Not Hispanic, Latino, or Spanish Origin	0	0	0	0	0	0	0	0	0	0	0	0	1	0	0	0	0	0	0	0	0	0	0	1	2.5
Validation	941002	0	0	23	Male	Asian	Not Hispanic, Latino, or Spanish Origin	0	0	1	1	0	0	0	0	0	0	0	0	0	0	0	0	0	0	0	0	0	0	0	0	4.5
Derivation	168105	0	0	41	Female			0	0	0	0	1	1	1	0	0	0	0	0	0	0	0	0	0	0	0	0	0	0	0	0	2.5
Derivation	900016	0	0	48	Male	White	Not Hispanic, Latino, or Spanish Origin	0	0	0	0	0	0	0	0	1	0	0	0	0	0	0	0	0	1	0	0	0	0	0	1	6.5
Derivation	482078	0	0	46	Female	White	Not Hispanic, Latino, or Spanish Origin	0	1	0	1	0	0	0	0	0	0	0	0	0	0	0	0	0	0	0	0	0	0	0	0	2.5
Derivation	532874	0	0	31	Female	White	Hispanic, Latino, or Spanish Origin	1	0	0	1	0	0	0	0	0	1	0	0	1	0	0	1	0	0	0	0	0	0	0	2	7
Derivation	924951	0	1	49	Female	White	Not Hispanic, Latino, or Spanish Origin	1	1	0	1	1	0	1	0	1	1	0	0	1	0	0	0	0	1	0	0	0	0	0	2	8.5
Derivation	798136	0	0	31	Female	White	Hispanic, Latino, or Spanish Origin	0	0	0	0	0	0	0	0	0	0	0	1	1	0	0	0	0	0	0	0	0	0	0	1	6
Derivation	390278	0	0	26	Male	Native Hawaiian or Pacific Islander	Not Hispanic, Latino, or Spanish Origin	0	1	1	1	0	0	0	0	0	0	0	1	0	0	0	0	0	0	0	0	0	0	1	1	6.5
Derivation	423810	0	0	26	Female	White	Not Hispanic, Latino, or Spanish Origin	0	0	0	0	1	0	1	0	0	0	0	0	0	0	0	0	0	0	0	0	0	0	0	0	1.5
Derivation	763501	0	1	79	Male	Native Hawaiian or Pacific Islander	Not Hispanic, Latino, or Spanish Origin	0	1	1	0	1	0	0	0	1	1	0	0	1	1	0	1	0	1	0	0	0	0	1	9	16
Derivation	461706	0	0	49	Male	White		0	0	0	1	0	0	0	0	0	0	0	0	0	0	0	0	0	1	0	0	0	0	0	0	4.5
Derivation	923046	0	0	29	Male	White	Not Hispanic, Latino, or Spanish Origin	0	0	0	0	0	0	0	0	0	1	0	1	1	0	0	0	0	0	0	0	0	0	0	1	4.5
Derivation	93226	0	0	27	Male	White	Not Hispanic, Latino, or Spanish Origin	0	0	0	0	0	0	0	0	0	1	0	0	1	0	0	0	0	0	0	0	0	0	0	1	3.5
Validation	764140	0	0	34	Male	White	Not Hispanic, Latino, or Spanish Origin	0	0	0	0	0	0	0	0	0	0	0	1	0	0	0	0	0	1	0	0	0	0	0	0	5
Validation	772647	0	1	52	Male			0	0	1	1	0	1	1	0	1	0	0	0	0	0	0	0	0	1	0	0	0	0	0	2	8
Derivation	579855	0	0	41	Female	White	Not Hispanic, Latino, or Spanish Origin	1	1	1	0	0	0	0	0	0	0	0	0	0	0	0	0	0	0	0	0	0	0	0	0	3.5
Validation	993007	0	0	56	Male	White	Not Hispanic, Latino, or Spanish Origin	1	0	0	1	0	1	1	0	0	0	0	0	1	0	0	0	0	0	0	0	0	0	0	2	4
Derivation	342106	0	0	88	Female	White	Not Hispanic, Latino, or Spanish Origin	0	0	0	0	0	0	0	0	0	1	0	0	0	0	0	0	0	0	0	0	0	0	0	4	5.5
Derivation	43927	0	0	58	Female	White	Not Hispanic, Latino, or Spanish Origin	0	0	0	0	0	0	0	0	1	0	0	0	1	1	0	0	0	0	0	0	0	0	0	5	7
Derivation	702418	0	0	66	Male	White	Not Hispanic, Latino, or Spanish Origin	1	1	0	1	0	0	1	0	0	0	0	1	0	0	0	0	0	0	0	0	0	0	1	3	5.5
Derivation	900709	0	0	45	Female	White	Not Hispanic, Latino, or Spanish Origin	0	1	1	1	1	0	1	1	0	1	0	0	1	0	0	0	0	1	0	0	0	0	0	1	7.5
Validation	36541	0	0	45	Female	White	Not Hispanic, Latino, or Spanish Origin	0	1	1	1	0	0	0	1	0	0	0	0	0	0	0	0	0	0	0	0	0	0	0	0	3.5
Derivation	823098	0	0	24	Female	White	Hispanic, Latino, or Spanish Origin	1	0	0	0	1	1	0	0	0	0	0	0	1	0	0	0	0	0	0	0	0	0	0	1	4.5
Validation	493105	0	0	41	Female	White	Not Hispanic, Latino, or Spanish Origin	0	0	0	0	0	0	0	0	0	1	0	0	0	0	0	0	0	1	0	0	0	0	0	0	5.5
Derivation	986989	0	0	25	Female	Native Hawaiian or Pacific Islander	Not Hispanic, Latino, or Spanish Origin	0	1	1	0	0	0	1	0	0	0	0	0	0	0	0	0	0	0	0	0	0	0	0	0	4.5
Derivation	487698	0	0	52	Female	White	Not Hispanic, Latino, or Spanish Origin	1	1	1	1	0	0	0	0	0	1	0	0	0	0	0	0	0	1	0	0	0	0	0	1	7
Derivation	585517	0	0	44	Male			1	1	1	1	0	1	1	0	0	0	0	0	0	0	0	0	0	0	0	0	0	0	0	0	3.5
Validation	681759	0	0	50	Male	White	Hispanic, Latino, or Spanish Origin	0	0	0	0	0	0	0	0	0	0	0	0	1	0	0	0	0	1	0	0	0	0	0	2	7.5
Derivation	984230	0	0	51	Female	White	Not Hispanic, Latino, or Spanish Origin	0	0	0	0	0	0	0	0	0	0	0	0	1	0	0	0	0	1	0	0	0	0	0	2	6
Derivation	927675	0	0	23	Female		Not Hispanic, Latino, or Spanish Origin	0	1	0	0	1	0	1	0	0	0	0	0	1	0	0	0	0	0	0	0	0	0	0	1	2.5
Derivation	119194	0	0	46	Female	White	Not Hispanic, Latino, or Spanish Origin	0	1	0	0	1	0	1	1	0	0	0	0	0	0	0	0	0	0	0	0	0	0	0	0	2.5
Derivation	860417	0	0	42	Male	White	Not Hispanic, Latino, or Spanish Origin	1	0	1	1	1	0	1	0	0	0	0	0	1	0	0	0	0	0	0	0	0	0	0	1	4.5
Derivation	568242	0	0	39	Male	White	Not Hispanic, Latino, or Spanish Origin	1	1	1	1	1	1	1	1	0	0	0	0	0	0	0	0	0	0	0	0	0	0	0	0	3
Derivation	298591	0	0	48	Female	White	Not Hispanic, Latino, or Spanish Origin	0	1	0	0	1	0	0	0	0	1	0	1	0	0	0	0	0	0	0	0	0	0	0	0	4.5
Validation	963178	0	0	37	Female		Hispanic, Latino, or Spanish Origin	0	0	0	1	1	1	1	1	0	0	0	0	1	0	0	0	0	0	0	0	0	0	0	1	5
Derivation	242825	0	0	32	Male	White	Not Hispanic, Latino, or Spanish Origin	1	1	0	1	1	0	1	1	0	0	0	0	0	0	0	0	0	0	0	0	0	0	0	0	2
Derivation	687048	0	0	26	Male			1	1	0	0	0	0	0	0	0	0	0	0	0	0	0	0	0	0	0	0	0	0	0	0	1.5
Derivation	349808	0	0	25	Female	Asian	Not Hispanic, Latino, or Spanish Origin	0	1	0	0	1	0	1	0	0	0	0	0	0	0	0	0	0	0	0	0	0	0	0	0	3.5
Derivation	436188	0	0	26	Female	White	Not Hispanic, Latino, or Spanish Origin	1	1	1	1	1	0	1	0	0	0	0	0	0	0	0	0	0	0	0	0	0	0	0	0	2.5
Validation	935454	0	0	24	Female	White	Hispanic, Latino, or Spanish Origin	0	1	0	1	0	0	1	1	0	0	0	0	1	0	0	0	0	1	0	0	0	0	0	1	6.5
Validation	662028	0	0	43	Female		Not Hispanic, Latino, or Spanish Origin	0	0	0	1	0	0	1	1	0	0	0	0	0	0	0	0	0	0	0	0	0	0	0	0	2.5
Derivation	301742	0	0	22	Female	White	Hispanic, Latino, or Spanish Origin	1	1	0	1	1	1	0	0	0	0	0	0	0	0	0	0	0	0	0	0	0	0	0	0	3.5
Derivation	798097	0	0	43	Female	White	Not Hispanic, Latino, or Spanish Origin	0	1	1	1	0	0	1	0	0	1	0	1	1	0	0	0	0	0	0	0	0	0	0	1	6.5
Validation	841925	0	0	38	Female	White	Not Hispanic, Latino, or Spanish Origin	1	1	0	1	1	0	1	1	0	0	0	0	0	0	0	0	0	0	0	0	0	0	0	0	2
Derivation	991310	0	0	56	Male	White	Not Hispanic, Latino, or Spanish Origin	0	0	0	1	0	0	1	1	0	0	0	0	1	0	0	0	0	0	0	0	0	0	0	2	4
Derivation	291630	0	0	46	Male	White	Not Hispanic, Latino, or Spanish Origin	1	1	1	1	1	1	1	0	0	0	0	1	1	0	0	0	0	0	0	0	0	0	0	1	5.5
Derivation	306762	0	0	58	Female	Native Hawaiian or Pacific Islander	Not Hispanic, Latino, or Spanish Origin	0	0	0	0	0	0	0	0	1	1	0	1	0	0	0	0	0	1	0	0	0	0	0	2	11
Derivation	80778	0	0	55	Female			0	0	0	0	0	0	0	0	0	0	0	0	0	0	0	0	0	0	0	0	0	0	0	1	3
Derivation	3285	0	0	29	Male		Hispanic, Latino, or Spanish Origin	0	1	0	0	0	0	0	1	0	0	0	0	0	0	0	0	0	0	0	0	0	0	0	0	3.5
Validation	588491	0	0	34	Male	White	Not Hispanic, Latino, or Spanish Origin	0	0	0	0	0	0	0	0	0	0	0	0	1	0	0	0	0	0	0	0	0	0	0	1	3
Validation	239553	0	0	22	Male	White	Not Hispanic, Latino, or Spanish Origin	1	0	0	0	1	1	1	1	0	0	0	0	0	0	0	0	0	0	0	0	0	0	0	0	1.5
Derivation	439322	0	0	49	Male	White	Hispanic, Latino, or Spanish Origin	0	0	1	0	0	0	0	0	0	0	0	0	0	0	0	0	0	0	0	0	0	0	0	0	5.5
Derivation	188338	0	0	34	Male	Black or African American	Not Hispanic, Latino, or Spanish Origin	0	0	0	0	0	0	0	0	0	1	1	0	0	0	0	0	0	1	0	0	0	0	0	1	8
Derivation	374547	0	0	61	Female	White	Not Hispanic, Latino, or Spanish Origin	0	0	0	0	0	0	0	0	0	0	0	0	0	0	0	0	0	0	0	0	0	0	0	2	3.5
Derivation	500933	0	0	61	Female	White	Not Hispanic, Latino, or Spanish Origin	0	0	0	0	0	0	0	0	0	0	0	1	0	0	0	0	0	1	0	0	0	0	0	2	6.5
Validation	564459	0	0	79	Female	White	Not Hispanic, Latino, or Spanish Origin	0	0	0	1	0	0	0	0	1	1	0	0	0	0	0	1	0	1	0	0	0	1	1	7	12
Derivation	790732	0	0	44	Male	White	Not Hispanic, Latino, or Spanish Origin	0	1	1	1	0	0	0	0	0	0	0	0	0	0	0	0	0	1	0	0	0	0	0	0	5.5
Validation	407689	0	0	56	Female	White	Not Hispanic, Latino, or Spanish Origin	1	1	0	0	0	0	1	0	1	1	0	1	0	0	0	0	0	0	0	0	0	0	0	2	7
Derivation	454742	0	0	26	Male	White	Not Hispanic, Latino, or Spanish Origin	0	0	0	0	0	0	0	0	0	0	0	0	0	0	0	0	0	0	0	0	0	0	0	0	1.5
Derivation	177285	0	0	30	Female	White	Not Hispanic, Latino, or Spanish Origin	0	0	0	0	0	0	0	0	0	0	0	0	0	0	0	0	0	0	0	0	0	0	0	0	1.5
Validation	176250	0	0	20	Male	White	Not Hispanic, Latino, or Spanish Origin	1	0	1	1	1	1	1	1	0	0	0	0	0	0	0	0	0	0	0	0	0	0	0	0	2
Derivation	843076	0	0	70	Female	White	Not Hispanic, Latino, or Spanish Origin	0	0	0	0	0	0	0	0	0	0	0	0	0	0	0	0	0	0	0	0	0	0	0	3	3.5
Derivation	992934	0	0	56	Female	White	Not Hispanic, Latino, or Spanish Origin	0	0	0	0	0	0	0	0	0	0	0	1	0	0	0	0	0	0	0	0	0	0	0	1	4
Derivation	62732	0	0	75	Female	White	Not Hispanic, Latino, or Spanish Origin	0	0	0	1	0	0	0	0	0	1	0	0	0	0	0	0	0	0	0	0	0	0	0	3	5
Validation	648156	0	0	63	Male	White	Not Hispanic, Latino, or Spanish Origin	0	1	0	0	0	0	0	0	0	1	0	0	0	0	0	0	0	1	0	0	0	0	0	2	6.5
Derivation	515668	0	0	65	Female			0	0	0	0	0	0	0	0	0	1	0	0	0	0	0	0	0	1	0	0	0	0	0	2	6.5
Validation	455624	0	0	47	Female	Native Hawaiian or Pacific Islander	Not Hispanic, Latino, or Spanish Origin	0	1	0	1	0	0	0	0	0	0	0	0	0	0	0	0	0	1	0	0	0	1	0	1	7.5
Derivation	281386	0	0	69	Male	White	Not Hispanic, Latino, or Spanish Origin	0	1	0	1	0	0	0	0	0	0	0	0	0	0	0	1	0	0	0	0	0	0	0	3	4.5
Derivation	929069	0	1	56	Male	White	Not Hispanic, Latino, or Spanish Origin	0	0	0	0	0	0	0	0	1	1	0	1	1	0	0	1	0	0	0	0	0	0	1	5	10
Derivation	951497	0	0	38	Female	White	Not Hispanic, Latino, or Spanish Origin	0	1	1	0	1	1	0	1	0	0	0	0	1	0	0	0	0	0	0	0	0	0	0	1	4
Derivation	924105	0	0	39	Male	White	Not Hispanic, Latino, or Spanish Origin	0	1	1	1	1	0	1	0	0	0	0	0	0	0	0	0	0	0	0	0	0	0	0	0	3
Derivation	427313	0	0	55	Female			0	0	0	0	0	0	0	0	0	0	0	0	0	0	0	0	0	0	0	0	0	0	0	1	3
Derivation	183806	0	0	26	Male	White	Not Hispanic, Latino, or Spanish Origin	1	0	0	1	1	1	1	0	0	0	0	0	0	0	0	0	0	0	0	0	0	0	0	0	1.5
Validation	140829	0	0	28	Female	White	Not Hispanic, Latino, or Spanish Origin	0	1	1	1	1	1	1	0	0	0	0	0	0	0	0	0	0	0	0	0	0	0	0	0	2.5
Derivation	611844	0	0	25	Male	White	Not Hispanic, Latino, or Spanish Origin	0	0	0	0	0	0	0	0	0	0	0	0	0	0	0	0	0	1	0	0	0	0	1	1	4.5
Validation	148456	0	0	23	Male	White		0	0	0	0	0	0	0	0	0	0	0	0	0	0	0	0	0	0	0	0	0	0	0	0	1.5
Derivation	651236	0	0	45	Male	Native Hawaiian or Pacific Islander	Not Hispanic, Latino, or Spanish Origin	0	0	0	0	0	0	0	0	0	0	0	0	1	0	0	0	0	1	0	0	0	0	0	1	7.5
Derivation	300074	0	0	34	Male	White		0	0	0	0	1	0	1	0	0	0	0	0	0	0	0	0	0	0	0	0	0	0	0	0	2
Validation	537197	0	0	31	Female	White	Hispanic, Latino, or Spanish Origin	1	1	1	1	1	1	1	0	0	0	0	0	0	0	0	0	0	0	0	0	0	0	0	0	5
Validation	311774	0	0	32	Female	White	Not Hispanic, Latino, or Spanish Origin	0	0	0	0	0	0	0	0	0	0	0	0	1	0	0	0	0	1	0	0	0	0	0	1	5
Derivation	39296	0	0	31	Female	White	Not Hispanic, Latino, or Spanish Origin	1	1	1	0	1	1	1	0	0	0	0	0	0	0	0	0	0	0	0	0	0	0	0	0	3
Validation	713016	0	0	26	Male	White	Not Hispanic, Latino, or Spanish Origin	1	1	0	1	0	0	1	0	0	0	0	0	1	0	0	0	0	0	0	0	0	0	0	1	2.5
Derivation	848898	0	0	63	Male	White	Not Hispanic, Latino, or Spanish Origin	1	1	0	1	1	0	0	0	0	0	0	0	0	0	0	0	0	0	0	0	0	0	0	2	3.5
Validation	877837	0	0	25	Female	White	Not Hispanic, Latino, or Spanish Origin	1	0	1	1	1	0	0	0	0	0	0	0	0	0	0	0	0	1	0	0	0	0	0	0	4.5
Derivation	842051	0	0	23	Female		Not Hispanic, Latino, or Spanish Origin	0	1	0	1	0	0	1	0	0	0	0	0	0	0	0	0	0	0	0	0	0	0	0	0	1.5
Derivation	928825	0	0	70	Male	White	Not Hispanic, Latino, or Spanish Origin	1	1	0	1	1	0	0	0	0	0	0	0	0	0	0	0	0	0	0	0	0	0	0	3	3.5
Derivation	492925	0	0	51	Male	White	Not Hispanic, Latino, or Spanish Origin	1	0	1	1	0	0	1	1	0	1	0	1	1	0	0	0	0	1	0	0	0	0	0	2	9
Validation	675060	0	0	32	Female	White	Not Hispanic, Latino, or Spanish Origin	1	0	0	1	0	0	1	0	1	1	0	0	1	0	0	1	0	1	0	0	0	0	0	3	9
Derivation	244971	0	0	30	Female	White	Not Hispanic, Latino, or Spanish Origin	1	1	1	0	0	0	1	0	0	0	0	0	1	0	0	0	0	0	0	0	0	0	0	1	3.5
Validation	555442	0	0	22	Male			0	1	0	0	0	0	0	0	0	0	0	0	0	0	0	0	0	0	0	0	0	0	0	0	1.5
Derivation	706078	0	0	52	Female	White	Not Hispanic, Latino, or Spanish Origin	1	1	0	1	1	1	1	0	0	0	0	1	0	0	0	0	0	0	0	0	0	0	0	1	4
Derivation	280519	0	0	63	Male	Native Hawaiian or Pacific Islander	Not Hispanic, Latino, or Spanish Origin	1	0	0	1	0	1	0	1	0	0	0	0	0	0	0	0	0	0	0	0	0	0	0	2	5.5
Derivation	616068	0	0	28	Female	White	Not Hispanic, Latino, or Spanish Origin	0	0	0	0	0	0	0	0	0	0	0	0	0	0	0	0	0	1	0	0	0	0	0	0	3.5
Derivation	386647	0	0	38	Female			0	1	0	0	1	0	1	0	0	0	0	0	0	0	0	0	0	0	0	0	0	0	0	0	2
Derivation	511259	0	0	44	Female	White	Not Hispanic, Latino, or Spanish Origin	1	1	0	1	1	0	1	0	0	0	0	0	0	0	0	1	0	0	0	0	0	0	0	1	3.5
Validation	329224	0	0	28	Male	White	Not Hispanic, Latino, or Spanish Origin	1	1	0	1	0	0	1	0	0	0	0	0	0	0	0	0	0	0	0	0	0	0	0	0	1.5
Derivation	815089	0	0	67	Male	White	Not Hispanic, Latino, or Spanish Origin	1	1	0	1	0	0	0	0	0	1	0	0	1	0	0	0	0	0	0	0	0	0	0	3	5.5
Validation	83323	0	0	27	Female	White	Not Hispanic, Latino, or Spanish Origin	0	0	0	0	0	0	0	0	0	0	0	0	0	0	0	0	0	0	0	0	0	0	0	0	1.5
Derivation	633923	0	0	37	Female	White	Not Hispanic, Latino, or Spanish Origin	0	1	0	1	1	0	1	0	0	1	0	0	0	0	0	0	0	1	0	0	0	0	0	0	5
Validation	201907	0	0	39	Female	White		0	1	1	0	1	1	1	1	0	0	0	0	0	0	0	0	0	0	0	0	0	0	0	0	3
Derivation	406696	0	0	24	Male	White	Not Hispanic, Latino, or Spanish Origin	0	0	0	1	0	1	1	0	0	0	0	0	0	0	0	0	0	0	0	0	0	0	0	0	1.5
Derivation	722435	0	0	26	Male	White	Not Hispanic, Latino, or Spanish Origin	1	1	0	1	0	0	1	0	0	0	0	0	0	0	0	0	0	0	0	0	0	0	0	0	1.5
Derivation	117110	0	0	54	Female	Native Hawaiian or Pacific Islander	Not Hispanic, Latino, or Spanish Origin	0	0	1	1	1	1	0	1	0	0	0	0	1	0	0	0	0	0	0	0	0	0	0	2	7
Derivation	164686	0	0	70	Female	White	Not Hispanic, Latino, or Spanish Origin	1	0	0	1	0	0	0	0	0	0	0	0	1	0	0	0	0	0	0	0	0	0	0	4	4.5
Derivation	219359	0	0	60	Male	White	Not Hispanic, Latino, or Spanish Origin	0	0	0	0	0	0	0	1	0	0	0	0	0	0	0	0	0	0	0	0	0	0	0	2	3
Derivation	358306	0	0	29	Male	White	Not Hispanic, Latino, or Spanish Origin	0	0	0	0	0	0	0	0	0	0	0	0	1	0	0	0	0	0	0	0	0	0	1	2	3.5
Derivation	353977	0	0	73	Male	White	Not Hispanic, Latino, or Spanish Origin	1	0	1	1	1	0	1	0	0	1	0	1	0	0	0	1	1	1	0	0	1	0	0	12	12
Derivation	821267	0	0	46	Female	White	Hispanic, Latino, or Spanish Origin	0	0	0	1	1	0	1	0	0	0	0	0	0	0	0	0	0	1	0	0	0	0	0	0	6.5
Derivation	148344	0	0	42	Female	White	Not Hispanic, Latino, or Spanish Origin	0	1	0	0	0	0	0	0	1	1	0	0	0	0	0	0	0	1	0	0	0	0	0	1	7.5
Derivation	385543	0	0	70	Male	White	Not Hispanic, Latino, or Spanish Origin	0	0	1	0	0	0	0	0	0	0	0	0	1	0	0	0	0	0	0	0	0	0	0	4	5.5
Validation	746861	0	0	48	Male	Native Hawaiian or Pacific Islander	Not Hispanic, Latino, or Spanish Origin	1	0	1	0	0	1	1	0	0	0	0	0	0	0	0	0	0	1	0	0	0	0	0	0	7.5
Derivation	248842	0	0	61	Male	Native Hawaiian or Pacific Islander	Not Hispanic, Latino, or Spanish Origin	1	0	0	1	0	0	0	0	0	1	0	0	0	0	0	0	0	0	0	0	0	0	0	2	6.5
Derivation	140722	0	0	67	Female	White	Not Hispanic, Latino, or Spanish Origin	0	1	0	1	1	0	1	1	0	1	0	1	0	1	1	0	0	1	0	0	0	0	0	5	9.5
Validation	603166	0	0	42	Male	White	Not Hispanic, Latino, or Spanish Origin	1	1	0	1	0	0	1	0	0	0	0	0	1	0	0	0	0	0	0	0	0	0	0	1	3.5
Derivation	942749	0	0	24	Male	Native Hawaiian or Pacific Islander	Not Hispanic, Latino, or Spanish Origin	0	0	0	0	0	0	0	0	0	0	0	0	1	0	0	0	0	1	0	0	0	0	0	1	6.5
Derivation	569815	0	0	41	Male	White		0	1	0	1	1	0	0	0	0	0	0	0	0	0	0	0	0	0	0	0	0	0	0	0	2.5
Derivation	342104	0	0	34	Male	White	Not Hispanic, Latino, or Spanish Origin	1	1	0	1	0	0	0	0	0	0	0	0	1	0	0	1	0	1	0	0	0	0	0	2	6
Derivation	543889	0	0	65	Male	White	Not Hispanic, Latino, or Spanish Origin	1	0	0	0	1	0	0	1	1	1	0	1	0	1	0	0	0	1	0	0	0	0	0	5	10.5
Validation	423524	0	0	61	Male	White	Not Hispanic, Latino, or Spanish Origin	0	0	0	1	1	0	1	0	0	1	0	0	0	0	0	1	0	1	0	0	0	0	0	3	7.5
Validation	154206	0	0	47	Female	White	Not Hispanic, Latino, or Spanish Origin	0	1	1	1	1	1	0	1	0	0	0	0	0	0	0	0	0	0	0	0	0	1	0	1	4.5
Validation	607945	0	0	46	Male	White	Not Hispanic, Latino, or Spanish Origin	0	1	0	0	0	0	0	0	0	1	0	0	1	0	0	0	0	1	0	0	0	0	0	1	6.5
Derivation	802843	0	0	39	Male			0	0	0	0	0	0	0	0	0	0	0	0	0	0	0	0	0	0	0	0	0	0	0	0	2
Validation	417429	0	0	39	Female	White	Not Hispanic, Latino, or Spanish Origin	0	1	1	1	0	0	1	1	0	0	0	0	0	0	0	0	0	0	0	0	0	0	0	0	3
Derivation	357587	0	0	34	Female	White	Not Hispanic, Latino, or Spanish Origin	1	1	0	1	1	0	1	0	0	0	0	0	0	0	0	0	0	0	0	0	0	0	0	0	2
Derivation	849609	0	0	33	Female	White	Not Hispanic, Latino, or Spanish Origin	0	0	0	0	1	0	1	1	0	0	0	0	0	0	0	0	0	0	0	0	0	0	0	0	2
Validation	475461	0	0	32	Female	White	Not Hispanic, Latino, or Spanish Origin	0	1	1	0	1	0	0	0	0	1	0	1	0	0	0	0	0	0	0	0	0	0	0	0	5
Derivation	562229	0	0	27	Female	Native Hawaiian or Pacific Islander	Not Hispanic, Latino, or Spanish Origin	0	1	0	0	0	1	0	0	0	0	0	1	0	0	0	0	0	1	0	0	0	0	0	0	6.5
Derivation	82544	0	0	26	Female	White	Not Hispanic, Latino, or Spanish Origin	0	0	0	1	1	0	1	0	0	0	0	0	0	0	0	0	0	0	0	0	0	0	0	0	1.5
Derivation	353627	0	0	25	Female	White	Not Hispanic, Latino, or Spanish Origin	0	0	0	1	1	1	0	1	0	0	0	0	0	0	0	0	0	0	0	0	0	0	0	0	1.5
Derivation	309836	0	0	25	Female	White	Not Hispanic, Latino, or Spanish Origin	0	0	0	0	0	0	0	0	0	1	0	1	1	0	0	0	0	1	0	0	0	0	0	1	6.5
Derivation	528030	0	0	53	Male	White	Not Hispanic, Latino, or Spanish Origin	1	1	0	1	1	0	0	1	1	1	0	0	0	1	0	1	0	1	0	0	0	0	0	5	10
Derivation	620615	0	0	58	Female	White	Not Hispanic, Latino, or Spanish Origin	0	1	0	1	1	0	1	0	0	0	0	0	0	0	0	0	0	0	0	0	0	0	0	1	3
Derivation	857072	0	0	46	Female	Native Hawaiian or Pacific Islander	Not Hispanic, Latino, or Spanish Origin	0	0	0	0	1	1	0	0	0	0	0	0	1	0	0	0	0	0	0	0	0	0	0	1	5.5
Derivation	605438	0	0	44	Female	White	Not Hispanic, Latino, or Spanish Origin	0	1	0	0	0	0	0	0	0	0	0	0	0	0	0	0	0	0	0	0	0	0	0	0	2.5
Derivation	285897	0	0	73	Male	White	Not Hispanic, Latino, or Spanish Origin	0	1	0	0	0	0	1	1	0	0	0	0	1	0	0	0	0	0	0	0	0	0	0	4	5
Derivation	134509	0	0	35	Female	White	Not Hispanic, Latino, or Spanish Origin	0	1	0	0	0	0	1	0	0	0	0	0	0	0	0	0	0	0	0	0	0	0	0	0	2
Derivation	186420	0	0	25	Female	White	Not Hispanic, Latino, or Spanish Origin	0	1	1	1	1	1	1	0	0	0	0	1	1	0	0	0	0	1	0	0	0	0	0	1	6.5
Validation	984784	0	0	64	Female	White	Not Hispanic, Latino, or Spanish Origin	0	1	0	0	0	0	1	0	0	1	1	0	1	0	1	1	0	1	0	0	0	0	0	6	10.5
Validation	935943	0	0	38	Male	White	Not Hispanic, Latino, or Spanish Origin	1	1	1	1	0	0	0	0	0	0	0	0	1	0	0	0	0	0	0	0	0	0	0	1	4
Validation	295900	0	0	25	Male	White	Not Hispanic, Latino, or Spanish Origin	1	0	1	1	1	0	0	0	0	0	0	0	1	0	0	0	0	0	0	0	0	0	0	1	3.5
Validation	336899	0	0	52	Female	White	Not Hispanic, Latino, or Spanish Origin	1	1	0	1	1	0	1	0	1	0	0	0	0	0	0	0	0	1	0	0	0	0	0	2	7
Derivation	725601	0	0	63	Female	White	Not Hispanic, Latino, or Spanish Origin	1	0	0	1	0	1	0	1	0	0	0	1	1	0	0	0	0	0	0	0	0	0	0	3	5.5
Derivation	922665	0	0	38	Male	White	Not Hispanic, Latino, or Spanish Origin	1	0	1	0	0	0	0	0	0	0	0	0	0	0	0	0	0	0	0	0	0	0	0	0	3
Derivation	856473	0	0	38	Male	White	Not Hispanic, Latino, or Spanish Origin	0	1	0	1	1	1	1	1	0	0	0	0	0	0	0	0	1	0	0	0	1	0	0	8	4
Derivation	378280	0	0	41	Male	White	Not Hispanic, Latino, or Spanish Origin	0	0	0	0	0	0	0	0	0	1	0	0	0	0	0	0	0	0	0	0	0	0	0	0	3.5
Derivation	262906	0	0	46	Female	Native Hawaiian or Pacific Islander	Not Hispanic, Latino, or Spanish Origin	0	0	0	0	0	0	0	0	0	1	0	0	0	0	0	0	0	1	0	0	0	0	0	0	7.5
Validation	552932	0	0	78	Male	White	Not Hispanic, Latino, or Spanish Origin	0	0	0	0	0	0	0	0	0	0	0	0	0	0	0	0	0	1	0	0	0	0	0	3	6
Validation	417161	0	0	92	Male	White	Not Hispanic, Latino, or Spanish Origin	0	0	0	0	0	0	0	0	0	0	0	1	0	0	0	0	0	0	0	0	0	1	1	6	8
Derivation	867005	0	0	68	Male	White	Not Hispanic, Latino, or Spanish Origin	0	0	0	0	1	0	0	0	1	1	0	0	0	1	0	0	0	1	0	0	0	0	0	5	9.5
Derivation	182054	0	0	47	Female	White	Not Hispanic, Latino, or Spanish Origin	0	0	1	0	0	0	1	1	0	0	0	0	0	0	0	0	0	0	0	0	0	0	0	0	3.5
Derivation	357210	0	0	79	Female	White	Not Hispanic, Latino, or Spanish Origin	0	1	0	1	1	1	1	1	1	1	0	0	1	1	1	0	0	1	0	0	0	0	0	8	12
Validation	651785	0	0	65	Male	White	Not Hispanic, Latino, or Spanish Origin	1	0	0	0	0	0	0	0	0	1	0	1	0	0	0	0	0	1	0	0	0	0	0	2	7.5
Validation	676057	0	0	91	Female	White	Not Hispanic, Latino, or Spanish Origin	0	0	0	0	1	0	1	1	1	1	1	1	1	1	1	0	0	1	0	0	0	1	1	12	17
Derivation	600764	0	0	61	Female	White	Not Hispanic, Latino, or Spanish Origin	1	1	0	1	1	0	0	1	0	1	0	0	0	0	0	0	0	0	0	0	0	0	0	2	4.5
Derivation	991458	0	0	55	Male			0	1	0	0	1	0	0	1	0	0	0	0	0	0	0	0	0	0	0	0	0	0	0	1	3
Derivation	621583	0	0	66	Male	White	Not Hispanic, Latino, or Spanish Origin	0	0	0	1	1	1	0	0	0	1	0	0	0	1	0	0	0	0	0	0	0	0	0	4	5.5
Derivation	138212	0	0	63	Male	White	Not Hispanic, Latino, or Spanish Origin	0	1	0	1	1	0	0	0	0	1	0	0	1	0	0	0	0	0	0	0	0	0	0	3	5.5
Validation	308758	0	0	56	Male	White	Hispanic, Latino, or Spanish Origin	1	1	1	1	0	0	0	0	0	0	0	0	0	0	0	0	0	0	0	0	0	0	0	1	6
Derivation	614718	0	0	62	Male	Native Hawaiian or Pacific Islander	Hispanic, Latino, or Spanish Origin	0	1	0	1	1	1	1	0	0	0	0	0	0	0	0	1	0	0	0	0	0	0	0	3	6.5
Validation	946858	0	0	72	Male	White	Not Hispanic, Latino, or Spanish Origin	1	1	0	1	0	0	0	0	1	1	0	1	1	0	0	0	0	1	0	0	0	1	0	6	12
Derivation	54259	0	0	57	Male	White	Not Hispanic, Latino, or Spanish Origin	1	1	1	1	1	0	1	0	0	1	1	1	1	0	0	1	0	1	0	0	0	0	1	5	12
Validation	11794	0	0	54	Male	White	Not Hispanic, Latino, or Spanish Origin	0	0	0	0	0	0	0	0	0	1	0	1	0	0	1	0	0	0	0	0	0	0	0	2	6
Derivation	919396	0	0	47	Female	White	Not Hispanic, Latino, or Spanish Origin	0	1	0	1	1	0	1	0	0	0	0	0	0	0	0	0	0	0	0	0	0	0	0	0	2.5
Validation	968371	0	0	48	Male	White	Hispanic, Latino, or Spanish Origin	0	0	1	0	0	0	0	0	0	0	0	0	1	0	0	0	0	0	0	0	0	0	0	1	6.5
Derivation	526785	0	0	68	Female	White	Not Hispanic, Latino, or Spanish Origin	0	1	0	0	1	1	0	0	1	1	0	0	0	0	0	0	0	1	0	0	0	0	0	3	8.5
Derivation	974463	0	0	39	Male	White	Not Hispanic, Latino, or Spanish Origin	1	0	0	1	0	0	1	0	0	0	0	0	0	0	0	0	0	0	0	0	0	0	0	0	2
Derivation	638283	0	1	55	Female	Native Hawaiian or Pacific Islander	Not Hispanic, Latino, or Spanish Origin	1	1	0	0	0	0	1	1	1	1	0	1	0	0	0	0	0	1	0	0	0	0	0	2	11
Derivation	396995	0	0	37	Male	White	Not Hispanic, Latino, or Spanish Origin	1	1	1	1	1	0	0	0	0	1	0	0	0	0	0	0	0	1	0	0	0	0	0	0	6
Derivation	653053	0	0	41	Male	White	Not Hispanic, Latino, or Spanish Origin	0	0	0	0	0	0	0	0	0	0	0	0	1	0	0	0	0	0	0	0	0	0	0	1	3.5
Derivation	997032	0	0	38	Female	White	Hispanic, Latino, or Spanish Origin	0	0	0	0	0	0	0	0	1	1	0	1	1	0	0	0	0	1	0	0	0	0	0	2	11
Derivation	438959	0	0	32	Female	White	Not Hispanic, Latino, or Spanish Origin	0	1	0	1	0	1	0	0	1	1	0	0	1	0	0	0	0	1	0	0	0	0	0	2	8
Derivation	291440	0	0	25	Female	White	Not Hispanic, Latino, or Spanish Origin	0	0	1	1	1	1	0	0	0	0	0	0	0	0	0	0	0	0	0	0	0	0	0	0	2.5
Derivation	529551	0	0	39	Female	Native Hawaiian or Pacific Islander	Not Hispanic, Latino, or Spanish Origin	0	1	0	1	1	1	1	0	0	1	0	0	0	0	0	0	0	1	0	0	0	0	0	0	7
Validation	768367	0	0	62	Female	White	Not Hispanic, Latino, or Spanish Origin	0	1	1	1	0	0	1	0	0	0	0	0	1	0	0	0	0	0	0	0	0	0	0	3	5.5
Derivation	934045	0	0	66	Female	White	Not Hispanic, Latino, or Spanish Origin	0	1	1	1	1	0	1	1	1	1	0	0	1	1	0	0	0	1	0	0	0	0	0	6	11.5
Validation	593929	0	0	49	Male	White	Not Hispanic, Latino, or Spanish Origin	1	1	0	1	0	0	1	0	0	0	0	0	0	0	0	0	0	0	0	0	0	0	0	0	2.5
Derivation	999796	0	0	71	Female	White	Not Hispanic, Latino, or Spanish Origin	1	0	0	1	0	0	0	0	0	1	0	0	0	0	0	0	0	0	0	0	0	0	0	3	5
Derivation	889674	0	0	62	Female	White	Hispanic, Latino, or Spanish Origin	1	0	1	1	0	0	1	1	0	1	0	0	1	0	0	0	0	0	0	0	0	0	0	3	8.5
Validation	278965	0	0	76	Female	White	Not Hispanic, Latino, or Spanish Origin	0	0	1	0	0	0	1	0	1	1	0	0	0	1	0	0	0	1	0	0	0	0	0	6	11
Derivation	138911	0	0	54	Female	White	Not Hispanic, Latino, or Spanish Origin	1	1	0	0	0	1	1	0	0	1	1	1	1	1	0	0	0	1	0	0	0	0	0	5	10
Validation	856980	0	0	70	Female	White	Not Hispanic, Latino, or Spanish Origin	0	1	1	1	1	0	1	1	0	0	0	0	0	0	0	0	0	0	0	0	0	0	0	3	4.5
Derivation	733391	0	0	82	Female	White	Not Hispanic, Latino, or Spanish Origin	0	1	1	1	0	0	0	1	0	1	0	1	0	0	0	0	0	0	0	0	0	0	0	4	7.5
Derivation	630931	0	0	51	Male		Hispanic, Latino, or Spanish Origin	0	0	0	0	0	0	0	0	0	0	0	0	0	0	0	0	0	0	0	0	0	0	0	1	5
Derivation	157370	0	0	28	Male	White	Not Hispanic, Latino, or Spanish Origin	0	0	0	0	0	0	0	0	0	1	0	0	1	0	0	0	0	0	0	0	0	0	0	1	3.5
Derivation	957394	0	0	45	Female	White	Not Hispanic, Latino, or Spanish Origin	0	1	1	0	1	1	1	0	1	0	0	0	1	0	0	0	0	0	0	0	0	0	0	2	6.5
Validation	31853	0	0	26	Female	White	Not Hispanic, Latino, or Spanish Origin	1	0	0	1	1	1	0	1	0	0	0	0	0	0	0	0	0	0	0	0	0	0	0	0	1.5
Derivation	677957	0	0	42	Female	White	Not Hispanic, Latino, or Spanish Origin	0	1	0	1	0	1	1	0	0	0	0	0	0	0	0	0	0	1	0	0	0	0	1	1	5.5
Derivation	667762	0	0	39	Female	White	Not Hispanic, Latino, or Spanish Origin	0	1	1	0	1	0	0	0	0	0	0	0	1	0	0	0	0	0	0	0	0	0	0	1	4
Derivation	563915	0	0	39	Female	White	Hispanic, Latino, or Spanish Origin	0	0	0	1	1	0	1	0	0	0	0	0	0	0	0	0	0	0	0	0	0	0	0	0	4
Derivation	782660	0	0	42	Female	Native Hawaiian or Pacific Islander	Not Hispanic, Latino, or Spanish Origin	0	1	0	1	1	0	0	0	0	0	0	0	0	0	0	0	0	0	0	0	0	0	0	0	4.5
Derivation	547605	0	0	22	Male	White	Not Hispanic, Latino, or Spanish Origin	0	1	0	1	1	0	1	0	0	0	0	0	0	0	0	0	0	0	0	0	0	0	0	0	1.5
Derivation	578536	0	0	52	Female		Hispanic, Latino, or Spanish Origin	0	0	0	1	1	0	0	1	0	0	0	0	0	0	0	0	0	0	0	0	0	0	0	1	5
Validation	746094	0	0	39	Female	White	Hispanic, Latino, or Spanish Origin	0	0	0	0	1	1	0	0	0	0	0	0	0	0	0	0	0	1	0	0	0	0	0	0	6
Derivation	262985	0	0	26	Female	American Indian or Alaska Native	Not Hispanic, Latino, or Spanish Origin	0	0	0	1	1	0	1	0	0	0	0	0	0	0	0	0	0	1	0	0	0	0	0	0	5.5
Validation	181075	0	0	31	Male	White	Not Hispanic, Latino, or Spanish Origin	0	0	0	0	1	1	0	0	0	0	0	0	0	0	0	0	0	0	0	0	0	0	0	0	2
Derivation	7479	0	0	36	Male	White		0	0	0	0	0	0	0	0	0	0	0	0	0	0	0	0	0	0	0	0	0	0	0	0	2
Derivation	225974	0	0	44	Male	White	Hispanic, Latino, or Spanish Origin	0	1	1	0	1	0	0	0	0	1	0	0	0	0	0	0	0	0	0	0	0	0	0	0	6.5
Derivation	495517	0	0	82	Male	White	Hispanic, Latino, or Spanish Origin	0	0	1	1	0	1	0	0	1	1	0	0	1	0	0	1	0	0	0	0	0	0	0	7	12.5
Derivation	22755	0	0	60	Male	White	Not Hispanic, Latino, or Spanish Origin	0	0	0	0	1	1	0	0	0	0	0	0	1	0	0	0	0	0	0	0	0	0	0	3	4
Derivation	357438	0	0	48	Male	Native Hawaiian or Pacific Islander	Not Hispanic, Latino, or Spanish Origin	0	0	0	0	0	0	0	0	0	1	0	0	1	0	0	0	0	1	0	0	0	0	0	1	8.5
Derivation	509630	0	0	38	Male			1	1	1	1	1	0	1	0	0	0	0	0	0	0	0	0	0	0	0	0	0	0	0	0	3
Derivation	610187	0	0	53	Female		Not Hispanic, Latino, or Spanish Origin	1	1	0	0	0	0	0	0	0	0	0	0	0	0	0	0	0	0	0	0	0	0	0	1	3
Validation	314017	0	0	50	Male	Native Hawaiian or Pacific Islander	Not Hispanic, Latino, or Spanish Origin	0	0	0	0	0	0	0	0	0	0	0	0	1	0	0	0	0	0	0	0	0	0	0	2	5.5
Validation	584031	0	0	22	Male	White	Not Hispanic, Latino, or Spanish Origin	0	0	0	0	0	0	0	0	0	0	0	0	0	0	0	0	0	0	0	0	0	0	0	0	1.5
Derivation	801551	0	0	22	Male	White	Not Hispanic, Latino, or Spanish Origin	0	0	0	0	0	0	0	0	0	0	0	1	1	0	0	0	0	1	0	0	0	0	0	1	5.5
Validation	521503	0	0	24	Male		Not Hispanic, Latino, or Spanish Origin	1	1	1	1	1	0	1	0	0	0	0	0	0	0	0	0	0	0	0	0	0	0	0	0	2.5
Derivation	473562	0	0	38	Male	White	Not Hispanic, Latino, or Spanish Origin	0	1	0	1	1	1	1	1	0	0	0	0	0	0	0	0	0	0	0	0	0	0	0	0	2
Validation	135853	0	0	52	Male	White	Not Hispanic, Latino, or Spanish Origin	0	0	0	1	1	0	0	0	0	0	0	0	0	0	0	0	0	1	0	0	0	0	0	1	5
Validation	722514	0	0	22	Male	American Indian or Alaska Native	Hispanic, Latino, or Spanish Origin	0	0	0	0	0	0	0	0	0	0	0	0	0	0	0	0	0	0	0	0	0	0	1	1	4.5
Derivation	288010	0	0	29	Female	White	Not Hispanic, Latino, or Spanish Origin	0	0	0	0	0	1	0	0	0	0	0	0	1	0	0	0	0	0	0	0	0	0	0	1	2.5
Validation	774698	0	0	38	Male	Native Hawaiian or Pacific Islander	Not Hispanic, Latino, or Spanish Origin	0	1	0	1	1	0	1	1	0	0	0	0	0	0	0	0	0	0	0	0	0	0	0	0	4
Derivation	922919	0	0	27	Male	White	Not Hispanic, Latino, or Spanish Origin	1	1	1	0	1	1	1	1	0	0	0	1	0	0	0	0	0	0	0	0	0	0	0	0	3.5
Derivation	813955	0	0	27	Female	White	Hispanic, Latino, or Spanish Origin	0	1	0	0	1	0	1	0	0	0	0	0	1	0	0	0	0	0	0	0	0	0	0	1	4.5
Validation	628133	0	0	22	Male	Multiple	Not Hispanic, Latino, or Spanish Origin	0	0	0	0	0	0	0	0	0	0	0	0	0	0	0	0	0	0	0	0	0	0	0	0	3.5
Derivation	234137	0	0	27	Female	White	Hispanic, Latino, or Spanish Origin	0	1	0	1	0	1	1	0	0	0	0	0	0	0	0	0	0	0	0	0	0	0	0	0	3.5
Derivation	279955	0	0	29	Female		Hispanic, Latino, or Spanish Origin	0	0	0	1	1	0	0	0	0	0	0	0	0	0	0	0	0	0	0	0	0	0	0	0	3.5
Derivation	404613	0	0	64	Female	Black or African American	Not Hispanic, Latino, or Spanish Origin	0	1	0	1	0	0	1	0	1	1	0	1	0	1	1	1	0	1	0	0	0	1	0	8	15.5
Validation	113027	0	0	29	Male	White	Not Hispanic, Latino, or Spanish Origin	0	0	1	1	1	0	1	0	0	0	0	0	1	0	0	0	0	1	0	0	0	0	0	1	5.5
Derivation	632006	0	0	37	Male	White	Not Hispanic, Latino, or Spanish Origin	0	0	0	0	0	0	0	0	0	0	0	0	0	0	0	0	0	0	0	0	0	0	0	0	2
Derivation	483821	0	0	27	Female	White	Not Hispanic, Latino, or Spanish Origin	0	1	1	1	1	1	1	1	1	0	0	0	0	0	0	0	0	0	0	0	0	0	0	1	4.5
Validation	114523	0	0	21	Female	White	Not Hispanic, Latino, or Spanish Origin	0	0	0	0	0	0	0	0	0	0	0	0	0	0	0	0	0	0	0	0	0	0	1	1	2.5
Validation	681697	0	0	29	Male	White	Not Hispanic, Latino, or Spanish Origin	0	1	1	1	1	1	1	0	0	0	0	0	1	0	0	0	0	0	0	0	0	0	0	1	3.5
Derivation	454904	0	0	50	Male	White	Not Hispanic, Latino, or Spanish Origin	1	1	1	1	0	0	1	0	0	0	0	0	0	0	0	0	0	0	0	0	0	0	0	1	3.5
Derivation	664337	0	0	78	Male	White	Hispanic, Latino, or Spanish Origin	1	0	0	1	1	0	1	0	0	1	0	0	0	0	0	0	0	1	0	0	0	0	0	3	9
Derivation	327462	0	0	22	Male	Black or African American	Not Hispanic, Latino, or Spanish Origin	0	1	0	0	0	0	0	0	0	0	0	0	1	0	0	0	0	1	0	0	0	0	0	1	6.5
Derivation	304580	0	0	48	Female	White	Not Hispanic, Latino, or Spanish Origin	1	0	0	0	1	1	0	0	0	0	0	0	1	0	0	0	0	0	0	0	0	0	0	1	3.5
Validation	50129	0	0	30	Female	White	Not Hispanic, Latino, or Spanish Origin	0	1	0	0	1	0	1	0	0	0	0	0	0	0	0	0	0	0	0	0	0	0	0	0	1.5
Derivation	764504	0	0	34	Male		Hispanic, Latino, or Spanish Origin	0	0	0	0	0	0	0	0	0	0	0	0	0	0	0	0	0	0	0	0	0	0	0	0	4
Validation	720129	0	0	21	Male	White	Not Hispanic, Latino, or Spanish Origin	0	1	0	0	0	0	0	0	0	0	0	0	1	0	0	0	0	0	0	0	0	0	0	1	2.5
Derivation	302385	0	0	21	Female	White	Not Hispanic, Latino, or Spanish Origin	0	0	0	0	0	0	0	0	0	0	0	0	0	0	0	0	0	0	0	0	0	0	0	0	1.5
Validation	671739	0	0	26	Female	White	Not Hispanic, Latino, or Spanish Origin	0	0	0	1	0	0	0	0	0	0	0	0	0	0	0	0	0	0	0	0	0	0	0	0	1.5
Derivation	283473	0	0	21	Female	White	Not Hispanic, Latino, or Spanish Origin	0	1	0	1	0	0	0	1	0	0	0	0	1	0	0	0	0	1	0	0	0	0	0	1	4.5
Validation	755113	0	0	21	Male	Native Hawaiian or Pacific Islander	Not Hispanic, Latino, or Spanish Origin	0	1	0	0	0	1	0	1	0	0	0	0	0	0	0	0	0	0	0	0	0	0	0	0	3.5
Derivation	89939	0	1	56	Male	White	Hispanic, Latino, or Spanish Origin	1	1	1	1	0	0	1	0	1	0	0	0	0	0	0	0	0	0	0	0	0	0	1	3	9
Derivation	754985	0	0	21	Female	White	Not Hispanic, Latino, or Spanish Origin	1	0	0	0	1	0	0	0	0	0	0	0	0	0	0	0	0	0	0	0	0	0	0	0	1.5
Derivation	330485	0	0	42	Female	White	Hispanic, Latino, or Spanish Origin	0	0	0	1	1	1	1	0	0	0	0	0	1	0	0	0	0	0	0	0	0	0	0	1	5.5
Derivation	561192	0	0	26	Female	White	Hispanic, Latino, or Spanish Origin	1	1	1	1	1	1	1	0	0	0	0	0	0	0	0	0	0	0	0	0	0	0	0	0	4.5
Derivation	327848	0	0	50	Male	White	Hispanic, Latino, or Spanish Origin	0	1	1	0	1	1	1	0	1	1	0	0	0	0	0	0	0	1	0	0	0	0	1	3	11.5
Derivation	105925	0	0	46	Male		Hispanic, Latino, or Spanish Origin	1	1	0	1	0	0	0	0	0	0	0	0	0	0	0	0	0	0	0	0	0	0	0	0	4.5
Derivation	98910	0	0	46	Male	White	Hispanic, Latino, or Spanish Origin	0	1	1	1	0	0	0	0	0	0	0	0	0	0	0	1	0	0	0	0	0	0	0	1	6.5
Validation	766297	0	0	23	Female	White	Not Hispanic, Latino, or Spanish Origin	0	1	0	1	0	0	0	0	0	0	0	0	0	0	0	0	0	0	0	0	0	0	0	0	1.5
Validation	256218	0	0	58	Male	White	Not Hispanic, Latino, or Spanish Origin	1	0	0	0	0	0	0	0	0	0	0	0	0	0	0	0	0	0	0	0	0	0	0	1	3
Validation	574877	0	1	21	Female	White	Hispanic, Latino, or Spanish Origin	1	1	0	1	1	1	1	0	0	0	0	1	0	0	1	0	0	1	0	0	0	0	0	1	7.5
Derivation	342595	0	0	23	Female	White	Not Hispanic, Latino, or Spanish Origin	0	1	0	0	0	0	1	1	0	0	0	0	0	0	0	0	0	0	0	0	0	0	0	0	1.5
Validation	701665	0	0	65	Female	White	Not Hispanic, Latino, or Spanish Origin	1	1	0	1	1	0	0	0	1	1	0	0	1	0	1	0	0	0	0	0	0	0	0	5	8.5
Derivation	786208	0	0	63	Male	White	Not Hispanic, Latino, or Spanish Origin	0	0	0	0	0	0	0	0	0	0	0	0	0	0	0	0	0	0	0	0	0	0	0	2	3.5
Derivation	939883	0	0	24	Female	White	Not Hispanic, Latino, or Spanish Origin	1	1	0	1	0	1	1	0	0	0	0	0	1	0	0	0	0	0	0	0	0	0	0	1	2.5
Derivation	46370	0	0	49	Female	White	Hispanic, Latino, or Spanish Origin	0	0	0	1	1	0	0	0	1	1	0	0	0	0	0	0	0	0	0	0	0	0	0	1	7.5
Derivation	577671	0	0	21	Male		Hispanic, Latino, or Spanish Origin	0	1	1	1	1	0	0	1	0	0	0	0	1	0	0	0	0	0	0	0	0	0	0	1	5.5
Derivation	287483	0	0	53	Male	White	Not Hispanic, Latino, or Spanish Origin	0	1	0	1	1	0	1	0	0	0	0	0	0	0	0	0	0	0	0	0	0	0	0	1	3
Derivation	172058	0	0	47	Female		Hispanic, Latino, or Spanish Origin	1	1	0	1	1	1	1	0	0	0	0	0	0	0	0	0	0	0	0	0	0	0	0	0	4.5
Derivation	760342	0	0	26	Male		Hispanic, Latino, or Spanish Origin	0	0	0	1	0	0	0	0	0	0	0	0	0	0	0	0	0	0	0	0	0	0	0	0	3.5
Derivation	539769	0	0	20	Female	White	Not Hispanic, Latino, or Spanish Origin	0	0	1	0	1	0	0	0	0	0	0	0	0	0	0	0	0	0	0	0	0	0	0	0	2
Derivation	576048	0	0	30	Female	White	Hispanic, Latino, or Spanish Origin	0	1	1	1	1	0	1	0	0	0	0	0	1	0	0	0	0	1	0	0	0	0	0	1	7.5
Derivation	236529	0	0	22	Male	Native Hawaiian or Pacific Islander	Not Hispanic, Latino, or Spanish Origin	1	1	0	1	1	0	0	1	0	0	0	0	0	0	0	0	0	0	0	0	0	0	0	0	3.5
Validation	276785	0	0	21	Male	White	Not Hispanic, Latino, or Spanish Origin	1	1	0	1	0	0	0	0	0	0	0	1	0	0	0	0	0	0	0	0	0	0	1	1	3.5
Validation	163498	0	0	32	Male	White	Not Hispanic, Latino, or Spanish Origin	1	1	0	0	0	0	0	0	0	1	0	1	1	0	0	0	0	0	0	0	0	0	0	1	5
Derivation	625718	0	0	21	Male	White	Hispanic, Latino, or Spanish Origin	1	1	0	1	1	0	1	0	0	0	0	0	0	0	0	0	0	0	0	0	0	0	0	0	3.5
Derivation	920838	0	0	29	Female	White	Not Hispanic, Latino, or Spanish Origin	0	0	0	0	0	0	0	0	0	0	0	0	0	0	0	0	0	0	0	0	0	0	0	0	1.5
Validation	815541	0	0	40	Male	White	Not Hispanic, Latino, or Spanish Origin	0	0	0	0	0	0	0	0	0	0	0	0	1	0	0	0	0	0	0	0	0	0	0	1	3
Derivation	46093	0	0	30	Female	White	Hispanic, Latino, or Spanish Origin	0	0	0	0	0	0	0	0	0	0	0	0	1	0	0	0	0	0	0	0	0	0	0	1	4.5
Validation	493465	0	0	21	Female	White	Hispanic, Latino, or Spanish Origin	0	1	0	0	1	0	1	0	0	0	0	0	0	0	0	0	0	0	0	0	0	0	0	0	3.5
Derivation	787934	0	0	32	Female	Asian		1	1	0	0	0	1	1	0	0	0	0	0	0	0	0	0	0	0	0	0	0	0	0	0	4
Derivation	677442	0	0	48	Female	White	Not Hispanic, Latino, or Spanish Origin	1	1	1	0	0	0	0	1	0	0	0	0	0	0	0	1	0	1	0	0	0	0	0	1	6.5
Validation	987715	0	0	20	Male	White	Not Hispanic, Latino, or Spanish Origin	0	0	0	0	1	1	1	0	0	0	0	0	0	0	0	0	0	0	0	0	0	0	0	0	1
Derivation	145029	0	0	22	Male	White	Not Hispanic, Latino, or Spanish Origin	0	0	0	0	0	1	1	0	0	0	0	0	0	0	0	0	0	0	0	0	0	0	0	0	1.5
Derivation	35361	0	0	38	Male			0	1	0	0	0	0	0	0	0	0	0	0	0	0	0	0	0	0	0	0	0	0	0	0	2
Derivation	916736	0	0	20	Female	White	Not Hispanic, Latino, or Spanish Origin	0	0	0	0	0	1	0	0	0	0	0	0	0	0	0	0	0	0	0	0	0	0	0	0	1
Validation	400884	0	0	24	Male		Not Hispanic, Latino, or Spanish Origin	0	0	0	0	0	0	0	0	1	0	0	0	1	0	0	0	0	0	0	0	0	0	0	2	4.5
Derivation	553152	0	0	21	Male	White	Hispanic, Latino, or Spanish Origin	0	0	0	0	0	1	0	0	0	0	0	0	1	0	0	0	0	0	0	0	0	0	0	1	4.5
Derivation	954576	0	0	21	Female	American Indian or Alaska Native	Hispanic, Latino, or Spanish Origin	0	1	0	0	1	1	0	0	0	0	0	1	1	0	0	0	0	1	0	0	0	0	0	1	7.5
Validation	759437	0	0	53	Male	Black or African American	Not Hispanic, Latino, or Spanish Origin	0	1	1	1	0	1	0	0	0	1	0	0	1	0	0	0	0	0	0	0	0	0	0	2	8
Derivation	536175	0	0	20	Female	White	Not Hispanic, Latino, or Spanish Origin	0	1	0	0	0	0	0	0	0	0	0	0	0	0	0	0	0	0	0	0	0	0	0	0	1
Validation	347241	0	0	20	Male	White	Not Hispanic, Latino, or Spanish Origin	1	1	0	1	1	0	1	0	0	0	0	0	1	0	0	0	0	0	0	0	0	0	0	1	2
Derivation	725036	0	1	61	Male	White	Hispanic, Latino, or Spanish Origin	0	0	0	0	0	0	0	0	1	0	0	0	0	0	0	1	0	0	0	0	0	0	0	4	8.5
Validation	132829	0	0	28	Male	White	Not Hispanic, Latino, or Spanish Origin	0	0	0	0	0	0	0	0	0	0	0	0	0	0	0	0	0	0	0	0	0	0	0	0	1.5
Validation	184693	0	0	20	Male	White	Not Hispanic, Latino, or Spanish Origin	0	0	0	0	0	0	0	0	0	0	0	0	0	0	0	0	0	0	0	0	0	0	0	0	1
Validation	375736	0	0	21	Female		Hispanic, Latino, or Spanish Origin	0	1	0	0	0	1	1	0	0	0	0	0	0	0	0	0	0	0	0	0	0	0	0	0	3.5
Derivation	959231	0	0	54	Female			0	0	0	1	0	1	0	0	0	1	0	0	0	0	0	0	0	0	0	0	0	0	0	1	4
Validation	710902	0	0	52	Male	White	Hispanic, Latino, or Spanish Origin	0	0	0	0	0	0	0	0	1	1	0	0	0	0	0	0	0	0	0	0	0	0	0	2	8
Derivation	368152	0	0	20	Female	White	Not Hispanic, Latino, or Spanish Origin	0	0	0	0	0	0	0	0	1	0	0	0	1	0	0	0	0	0	0	0	0	0	0	2	4
Validation	360130	0	0	39	Male	White	Hispanic, Latino, or Spanish Origin	0	1	1	1	1	1	1	0	0	0	0	0	0	0	0	0	0	0	0	0	0	0	0	0	5
Validation	41506	0	0	37	Female	White	Hispanic, Latino, or Spanish Origin	0	0	0	0	0	0	0	0	0	0	0	0	0	0	0	0	0	0	0	0	0	0	0	0	4
Derivation	708104	0	0	43	Female	Asian	Not Hispanic, Latino, or Spanish Origin	0	1	1	0	1	1	0	1	0	0	0	0	0	0	0	0	0	0	0	0	0	0	0	0	5.5
Derivation	348021	0	0	20	Female	White	Not Hispanic, Latino, or Spanish Origin	1	1	0	1	1	1	1	0	1	0	0	0	1	0	0	0	0	1	0	0	0	0	0	2	6
Derivation	705482	0	0	26	Female			0	1	0	1	0	1	1	1	0	0	0	0	0	0	0	0	0	0	0	0	0	0	0	0	1.5
Validation	494711	0	0	53	Female	White	Hispanic, Latino, or Spanish Origin	0	1	0	1	1	1	1	1	0	0	0	0	0	0	0	0	0	0	0	0	0	0	0	1	5
Derivation	86249	0	0	20	Female	White	Not Hispanic, Latino, or Spanish Origin	0	0	0	0	0	0	0	0	0	0	0	0	1	0	0	0	0	0	0	0	0	0	0	1	2
Derivation	954011	0	0	22	Female	White	Not Hispanic, Latino, or Spanish Origin	1	0	0	1	0	0	1	0	0	0	0	0	0	0	0	0	0	0	0	0	0	0	0	0	1.5
Derivation	556273	0	0	19	Female	White	Not Hispanic, Latino, or Spanish Origin	0	0	1	1	1	1	0	0	0	0	0	0	0	0	0	0	0	0	0	0	0	0	0	0	2
Derivation	311521	0	0	20	Female	White		0	1	0	1	0	1	1	0	0	0	0	0	0	0	0	0	0	0	0	0	0	0	0	0	1
Validation	672899	0	0	58	Female	White	Hispanic, Latino, or Spanish Origin	0	0	0	0	0	0	1	0	0	1	0	0	0	0	0	0	0	0	0	0	0	0	0	1	6
Derivation	932300	0	0	20	Female	Native Hawaiian or Pacific Islander	Not Hispanic, Latino, or Spanish Origin	1	0	1	1	1	1	1	0	0	0	0	0	0	0	0	0	0	0	0	0	0	0	0	0	4
Derivation	773780	0	0	22	Female	White	Not Hispanic, Latino, or Spanish Origin	0	1	1	1	0	0	1	0	0	0	0	0	1	0	0	0	0	0	0	0	0	0	0	1	3.5
Derivation	37589	0	0	68	Male	White	Not Hispanic, Latino, or Spanish Origin	1	1	1	1	1	1	0	0	0	0	0	0	1	0	0	0	0	0	0	0	0	0	0	3	5.5
Derivation	106384	0	0	20	Female	White	Not Hispanic, Latino, or Spanish Origin	0	0	0	0	0	0	0	0	0	0	0	0	0	0	0	0	0	0	0	0	0	0	0	0	1
Derivation	613368	0	0	44	Female	White	Hispanic, Latino, or Spanish Origin	0	1	0	1	1	0	1	0	0	0	0	0	0	0	0	0	0	1	0	0	0	0	0	0	6.5
Validation	389541	0	0	22	Male	White	Hispanic, Latino, or Spanish Origin	0	0	0	0	0	0	0	0	0	0	0	0	0	0	0	0	0	0	0	0	0	0	0	0	3.5
Derivation	7427	0	0	46	Male	White		0	1	0	1	1	0	0	0	0	0	0	0	0	0	0	0	0	0	0	0	0	0	0	0	2.5
Derivation	642131	0	0	38	Female		Hispanic, Latino, or Spanish Origin	1	1	0	1	1	0	1	0	0	0	0	0	0	0	0	0	0	0	0	0	0	0	0	0	4
Derivation	363772	0	0	19	Male	White	Not Hispanic, Latino, or Spanish Origin	1	1	0	1	1	0	1	0	0	0	0	0	1	0	0	0	0	0	0	0	0	0	0	1	2
Validation	926305	0	0	47	Male	White	Not Hispanic, Latino, or Spanish Origin	0	0	0	0	0	0	0	0	0	0	0	0	0	0	0	0	0	0	0	0	0	0	0	0	2.5
Validation	968207	0	0	20	Female			0	0	0	1	1	1	0	0	0	0	0	0	0	0	0	0	0	0	0	0	0	0	0	0	1
Validation	702244	0	0	65	Female	White	Hispanic, Latino, or Spanish Origin	1	0	0	1	0	0	0	0	0	1	0	0	1	0	0	0	0	1	0	0	0	0	0	3	9.5
Derivation	954724	0	0	56	Female	White	Hispanic, Latino, or Spanish Origin	1	1	0	1	0	0	0	0	0	1	0	0	0	0	0	0	0	0	0	0	0	0	0	1	6
Derivation	799545	0	0	39	Male		Hispanic, Latino, or Spanish Origin	1	1	0	1	1	1	1	0	0	0	0	0	0	0	0	1	0	0	0	0	0	0	0	1	5
Validation	306882	0	0	19	Male	American Indian or Alaska Native	Not Hispanic, Latino, or Spanish Origin	1	1	1	0	1	0	1	1	0	0	0	0	1	0	0	0	0	0	0	0	0	0	0	1	5
Derivation	832136	0	0	25	Male	White	Not Hispanic, Latino, or Spanish Origin	0	0	0	0	0	0	0	0	0	1	0	0	0	0	0	0	0	0	0	0	0	0	0	0	2.5
Derivation	63865	0	0	29	Male	Native Hawaiian or Pacific Islander	Not Hispanic, Latino, or Spanish Origin	0	1	0	1	1	1	0	0	0	1	0	0	0	0	0	0	0	1	0	0	0	0	0	0	6.5
Derivation	284883	0	0	19	Male	White	Not Hispanic, Latino, or Spanish Origin	1	1	0	1	1	0	1	0	0	0	0	0	0	0	0	0	0	0	0	0	0	0	0	0	1
Derivation	967730	0	0	32	Male	Native Hawaiian or Pacific Islander	Not Hispanic, Latino, or Spanish Origin	0	0	0	0	0	0	0	0	0	1	0	0	0	0	0	0	0	1	0	0	0	0	0	0	7
Derivation	736846	0	0	19	Male	White	Not Hispanic, Latino, or Spanish Origin	0	1	0	0	0	0	1	0	0	0	0	0	0	0	0	0	0	0	0	0	0	0	0	0	1
Derivation	811106	0	0	27	Male	White	Not Hispanic, Latino, or Spanish Origin	1	1	0	1	1	1	1	0	0	0	0	0	0	0	0	0	0	0	0	0	0	0	0	0	1.5
Validation	834285	0	0	57	Male	Black or African American	Not Hispanic, Latino, or Spanish Origin	0	0	0	0	0	0	0	0	0	1	0	0	0	0	0	1	0	0	0	0	0	0	0	2	7
Derivation	395420	0	0	23	Male	White	Not Hispanic, Latino, or Spanish Origin	0	0	0	0	0	0	0	0	0	0	0	0	0	0	0	0	0	0	0	0	0	0	0	0	1.5
Derivation	760011	0	0	39	Female		Hispanic, Latino, or Spanish Origin	1	1	0	1	1	0	0	0	0	0	0	0	0	0	0	0	0	0	0	0	0	0	0	0	4
Derivation	345322	0	0	19	Male		Hispanic, Latino, or Spanish Origin	1	1	1	0	0	0	0	0	0	0	0	0	1	0	0	0	0	0	0	0	0	0	0	1	5
Derivation	290471	0	0	57	Female		Hispanic, Latino, or Spanish Origin	0	0	0	1	0	0	1	0	0	0	0	0	0	0	0	0	0	0	0	0	0	0	0	1	5
Derivation	862624	0	0	19	Female	White	Hispanic, Latino, or Spanish Origin	0	1	1	1	0	1	1	1	0	0	0	0	1	0	0	0	0	0	0	0	0	0	0	1	5
Derivation	249316	0	0	37	Male	White	Not Hispanic, Latino, or Spanish Origin	0	0	0	1	0	0	1	0	0	0	0	0	0	0	0	0	0	0	0	0	0	0	0	0	2
Derivation	980412	0	0	24	Female	White	Hispanic, Latino, or Spanish Origin	1	1	0	1	1	1	1	0	0	1	0	0	1	0	0	1	0	1	0	0	0	0	0	2	8.5
Validation	737397	0	0	27	Female	White	Not Hispanic, Latino, or Spanish Origin	0	1	0	1	0	0	1	0	0	0	0	0	0	0	0	0	0	0	0	0	0	0	0	0	1.5
Derivation	53664	0	0	40	Female	White	Hispanic, Latino, or Spanish Origin	0	1	0	1	1	1	1	1	0	0	0	0	0	0	0	0	0	0	0	0	0	0	0	0	4
Validation	628020	0	0	24	Female	White	Not Hispanic, Latino, or Spanish Origin	0	0	0	0	0	0	0	0	0	0	0	0	0	0	0	0	0	0	0	0	0	0	0	0	1.5
Derivation	924730	0	0	19	Female	White	Hispanic, Latino, or Spanish Origin	1	1	1	1	0	0	1	1	0	0	0	0	0	0	0	0	0	0	0	0	0	0	0	0	4
Derivation	702061	0	0	22	Female		Hispanic, Latino, or Spanish Origin	0	1	1	1	1	1	0	0	0	0	0	0	0	0	0	0	0	0	0	0	0	0	0	0	4.5
Derivation	698646	0	0	60	Female	White	Hispanic, Latino, or Spanish Origin	0	1	1	1	0	0	0	0	1	1	0	0	0	0	0	1	1	0	0	0	1	0	0	12	12
Validation	134876	0	1	41	Male	White	Not Hispanic, Latino, or Spanish Origin	0	1	0	1	0	0	0	0	0	1	0	0	0	0	0	1	0	0	0	0	0	0	0	1	4.5
Derivation	924344	0	0	39	Male	White	Hispanic, Latino, or Spanish Origin	0	1	0	1	0	0	1	0	0	1	0	1	0	0	0	0	0	0	0	0	0	0	0	0	6
Validation	27059	0	0	20	Female	White	Not Hispanic, Latino, or Spanish Origin	1	0	0	0	1	0	0	0	0	0	0	0	0	0	0	0	0	0	0	0	0	0	0	0	1
Derivation	925321	0	0	28	Female	White	Not Hispanic, Latino, or Spanish Origin	0	0	0	0	1	1	1	0	0	0	0	1	0	0	0	0	0	0	0	0	0	0	0	0	2.5
Derivation	659700	0	0	22	Male	White	Not Hispanic, Latino, or Spanish Origin	1	1	0	1	0	0	1	0	0	0	0	0	0	0	0	0	0	0	0	0	0	0	0	0	1.5
Derivation	256755	0	0	19	Female	Native Hawaiian or Pacific Islander	Not Hispanic, Latino, or Spanish Origin	0	0	0	0	1	1	0	0	0	0	0	0	0	0	0	0	0	0	0	0	0	0	0	0	3
Derivation	890999	0	0	41	Male	White	Not Hispanic, Latino, or Spanish Origin	0	0	0	0	0	0	0	0	1	1	0	0	1	0	0	0	0	1	0	0	0	0	0	2	8.5
Derivation	154122	0	0	22	Male	White	Not Hispanic, Latino, or Spanish Origin	0	1	0	0	0	0	1	0	0	0	0	0	1	0	0	0	0	0	0	0	0	0	0	1	2.5
Derivation	443171	0	0	20	Female	White		0	0	1	1	0	0	0	0	0	0	0	0	0	0	0	0	0	0	0	0	0	0	0	0	2
Validation	422714	0	0	52	Female	White	Not Hispanic, Latino, or Spanish Origin	1	1	0	1	0	1	0	0	0	0	0	0	1	0	0	0	0	0	0	0	0	0	1	3	5
Validation	996588	0	0	59	Male	White	Not Hispanic, Latino, or Spanish Origin	0	1	0	1	0	1	1	0	0	0	0	1	0	0	0	0	0	0	0	0	0	0	0	1	4
Derivation	578609	0	0	38	Female	White	Hispanic, Latino, or Spanish Origin	1	1	1	1	1	1	1	0	0	0	0	0	0	0	0	0	0	0	0	0	0	0	0	0	5
Derivation	954813	0	0	20	Female	White	Hispanic, Latino, or Spanish Origin	1	1	1	1	1	1	1	1	0	0	0	0	0	0	0	0	0	0	0	0	0	0	0	0	4
Derivation	159687	0	0	21	Female	White	Hispanic, Latino, or Spanish Origin	0	1	0	1	1	1	1	0	0	0	0	0	0	0	0	0	0	0	0	0	0	0	0	0	3.5
Derivation	882254	0	0	24	Female	White	Not Hispanic, Latino, or Spanish Origin	0	0	0	0	0	0	0	0	0	0	0	0	0	0	0	0	0	0	0	0	0	0	0	0	1.5
Validation	543555	0	0	33	Male	Native Hawaiian or Pacific Islander	Not Hispanic, Latino, or Spanish Origin	1	1	1	1	1	0	0	0	0	0	0	0	0	0	0	0	0	0	0	0	0	0	0	0	5
Derivation	830260	0	0	23	Female	White	Not Hispanic, Latino, or Spanish Origin	0	0	0	0	0	1	0	0	0	0	0	0	1	0	0	0	0	0	0	0	0	0	0	1	2.5
Derivation	95850	0	0	51	Female	White	Not Hispanic, Latino, or Spanish Origin	0	0	0	1	1	0	0	0	0	0	0	0	0	0	0	0	0	0	0	0	0	0	0	1	3
Derivation	590478	0	0	47	Female	White	Hispanic, Latino, or Spanish Origin	0	0	0	0	0	0	0	0	0	0	0	0	1	0	0	0	0	0	0	0	0	0	0	1	5.5
Derivation	152885	0	0	58	Female	White	Hispanic, Latino, or Spanish Origin	1	0	1	1	1	0	0	0	0	0	0	0	0	0	0	0	0	0	0	0	0	0	0	1	6
Derivation	843697	0	0	29	Male	Black or African American		1	1	0	1	1	0	0	0	0	0	0	0	0	0	0	0	0	0	0	0	0	0	0	0	3.5
Derivation	603422	0	0	28	Female	White	Hispanic, Latino, or Spanish Origin	0	0	1	0	1	0	0	0	0	0	0	0	1	0	0	0	0	0	0	0	0	0	0	1	5.5
Derivation	453858	0	0	18	Male	Native Hawaiian or Pacific Islander	Not Hispanic, Latino, or Spanish Origin	0	1	0	1	0	1	0	0	0	0	0	0	0	0	0	0	0	1	0	0	0	0	0	0	5
Derivation	24130	0	0	37	Female	Native Hawaiian or Pacific Islander	Not Hispanic, Latino, or Spanish Origin	1	1	1	1	0	0	0	0	0	0	0	0	0	0	0	0	0	1	0	0	0	0	0	0	7
Derivation	216561	0	0	25	Female	White	Hispanic, Latino, or Spanish Origin	1	0	0	1	1	0	1	0	1	0	0	0	0	0	0	0	0	1	0	0	0	0	0	1	7.5
Derivation	496394	0	0	18	Male	White		0	0	1	0	1	1	0	1	0	0	0	0	0	0	0	0	0	0	0	0	0	0	0	0	2
Validation	674137	0	0	33	Female	Black or African American	Not Hispanic, Latino, or Spanish Origin	0	0	0	0	0	0	0	0	1	1	0	0	0	0	0	0	0	1	0	0	0	0	0	1	9
Derivation	412261	0	0	22	Female			0	0	0	0	0	0	0	0	0	0	0	0	0	0	0	0	0	0	0	0	0	0	0	0	1.5
Validation	875938	0	0	30	Male	White	Not Hispanic, Latino, or Spanish Origin	0	1	0	1	0	0	0	0	0	0	0	0	0	0	0	0	0	0	0	0	0	0	0	0	1.5
Validation	426613	0	0	35	Male	White	Hispanic, Latino, or Spanish Origin	1	1	1	0	0	0	0	1	0	0	0	0	1	0	0	0	0	1	0	0	0	0	0	1	8
Derivation	937056	0	1	48	Male	Asian	Not Hispanic, Latino, or Spanish Origin	1	1	1	1	1	1	0	0	0	0	0	0	0	0	0	0	0	0	0	0	0	0	0	0	5.5
Derivation	419234	0	0	18	Male	White	Not Hispanic, Latino, or Spanish Origin	0	1	1	0	1	1	1	0	0	0	0	0	1	0	0	0	0	0	0	0	0	0	0	1	3
Validation	265607	0	0	32	Male	White		0	0	0	0	0	0	1	0	0	0	0	0	0	0	0	0	0	0	0	0	0	0	0	0	2
Validation	872988	0	0	49	Male	White	Not Hispanic, Latino, or Spanish Origin	0	1	0	1	0	0	0	0	0	0	0	1	0	0	0	0	0	1	0	0	0	0	0	0	5.5
Derivation	361952	0	0	29	Male	White	Not Hispanic, Latino, or Spanish Origin	0	1	0	1	1	1	1	0	0	0	0	0	0	0	0	0	0	0	0	0	0	0	0	0	1.5
Validation	792109	0	0	22	Male	White	Not Hispanic, Latino, or Spanish Origin	1	1	0	0	0	0	0	0	0	0	0	0	0	0	0	0	0	0	0	0	0	0	0	0	1.5
Derivation	663233	0	0	26	Male	Black or African American	Not Hispanic, Latino, or Spanish Origin	0	0	0	1	1	0	0	0	0	0	0	0	0	0	0	1	0	0	0	0	0	0	1	2	5.5
Derivation	918471	0	0	35	Male	White	Hispanic, Latino, or Spanish Origin	0	0	0	0	0	0	0	0	0	0	0	0	0	0	0	0	0	0	0	0	0	0	0	0	4
Validation	173912	0	0	49	Female	White	Hispanic, Latino, or Spanish Origin	1	1	0	1	0	1	1	0	1	1	0	0	0	0	0	0	0	0	0	0	0	0	0	1	7.5
Derivation	730675	0	0	34	Male		Not Hispanic, Latino, or Spanish Origin	0	1	0	0	1	0	0	0	0	0	0	0	0	0	0	0	0	0	0	0	0	0	0	0	2
Derivation	471156	0	0	37	Male	White	Not Hispanic, Latino, or Spanish Origin	1	0	0	1	0	1	0	0	0	0	0	0	0	0	0	0	0	0	0	0	0	0	0	0	2
Derivation	691581	0	0	40	Female		Hispanic, Latino, or Spanish Origin	0	1	1	1	0	0	0	0	1	0	0	1	0	0	0	0	0	0	0	0	0	0	0	1	8
Validation	650014	0	0	49	Male	White	Hispanic, Latino, or Spanish Origin	0	1	0	0	0	0	0	0	0	0	0	0	0	0	0	0	0	0	0	0	0	0	0	0	4.5
Validation	47132	0	0	60	Male	White	Not Hispanic, Latino, or Spanish Origin	0	1	0	0	1	0	1	0	0	0	0	0	0	0	0	0	0	0	0	0	0	0	0	2	3
Validation	369016	0	0	38	Female	White	Not Hispanic, Latino, or Spanish Origin	0	0	0	0	0	0	0	0	0	0	0	0	0	0	0	0	0	0	0	0	0	0	0	0	2
Validation	699351	0	0	24	Male		Hispanic, Latino, or Spanish Origin	1	1	1	1	1	1	1	1	0	0	0	0	0	0	0	0	0	0	0	0	0	0	0	0	4.5
Derivation	667136	0	0	46	Female	White	Hispanic, Latino, or Spanish Origin	0	0	0	0	0	0	0	0	0	0	0	0	0	0	0	0	0	0	0	0	0	0	0	0	4.5
Validation	979474	0	0	26	Female		Hispanic, Latino, or Spanish Origin	0	1	0	1	1	0	1	1	0	0	0	0	0	0	0	0	0	1	0	0	0	0	0	0	5.5
Derivation	916722	0	0	45	Male		Hispanic, Latino, or Spanish Origin	0	0	0	1	0	0	0	0	0	0	0	0	0	0	0	0	0	0	0	0	0	0	0	0	4.5
Derivation	471476	0	0	18	Male	White		0	0	0	1	0	0	1	0	0	0	0	0	1	0	0	0	0	1	0	0	0	0	0	1	4
Validation	175815	0	0	46	Male	White	Hispanic, Latino, or Spanish Origin	1	1	1	1	1	0	1	1	0	1	0	0	0	0	0	0	0	0	0	0	0	0	0	0	6.5
Validation	154438	0	0	18	Male	White	Not Hispanic, Latino, or Spanish Origin	0	0	0	0	0	0	0	0	0	0	0	0	0	0	0	0	0	0	0	0	0	0	0	0	1
Derivation	891423	0	0	18	Male	Native Hawaiian or Pacific Islander	Not Hispanic, Latino, or Spanish Origin	0	0	0	0	1	1	0	0	0	0	0	0	1	0	0	0	0	0	0	0	0	0	0	1	4
Derivation	163755	0	0	18	Male		Hispanic, Latino, or Spanish Origin	1	0	0	1	0	0	0	0	0	0	0	0	0	0	0	0	0	0	0	0	0	0	0	0	3
Derivation	789962	0	0	19	Female	White	Not Hispanic, Latino, or Spanish Origin	0	1	0	1	1	1	1	0	0	0	0	0	0	0	0	0	0	1	0	0	0	0	0	0	3
Validation	94893	0	0	48	Female	White	Hispanic, Latino, or Spanish Origin	0	1	0	0	0	0	0	0	0	1	0	0	0	0	0	0	0	0	0	0	0	0	0	0	5.5
Derivation	496936	0	0	58	Female	White	Hispanic, Latino, or Spanish Origin	0	0	1	1	1	0	1	0	0	1	0	0	1	1	0	0	0	1	0	0	0	0	0	4	11
Validation	453730	0	0	18	Female	White		0	0	0	0	0	0	0	0	0	0	0	0	0	0	0	0	0	0	0	0	0	0	0	0	1
Derivation	859841	0	0	33	Male		Hispanic, Latino, or Spanish Origin	0	0	0	0	0	0	0	0	0	0	0	0	0	0	0	0	0	0	0	0	0	0	0	0	4
Validation	972677	0	0	18	Male	White	Hispanic, Latino, or Spanish Origin	1	1	0	1	1	0	1	0	0	0	0	0	0	0	0	0	0	0	0	0	0	0	0	0	3
Derivation	610036	0	0	40	Male	White	Hispanic, Latino, or Spanish Origin	0	1	0	0	1	0	0	0	0	0	0	0	0	0	0	0	0	0	0	0	0	0	0	0	4
Derivation	752159	0	0	58	Female	White	Hispanic, Latino, or Spanish Origin	0	1	0	1	1	0	1	0	0	0	0	0	0	0	0	0	0	0	0	0	0	0	0	1	5
Derivation	114634	0	0	38	Female	American Indian or Alaska Native	Not Hispanic, Latino, or Spanish Origin	0	0	0	0	0	0	0	0	0	0	0	0	1	0	0	1	0	1	0	0	0	0	0	2	8
Derivation	706960	0	0	44	Male	White	Hispanic, Latino, or Spanish Origin	0	1	0	1	0	0	0	0	0	0	0	0	0	0	0	0	0	0	0	0	0	0	0	0	4.5
Derivation	795224	0	1	56	Female	White	Hispanic, Latino, or Spanish Origin	1	0	1	1	1	1	1	0	0	0	0	1	0	0	0	0	0	0	0	0	0	0	0	1	7
Validation	443345	0	0	18	Female			0	0	0	0	0	0	0	0	0	0	0	0	0	0	0	0	0	0	0	0	0	0	0	0	1
Derivation	542386	0	0	31	Male	White	Not Hispanic, Latino, or Spanish Origin	1	0	0	0	0	0	0	0	0	1	0	0	1	0	0	0	0	1	0	0	0	0	0	1	6
Derivation	276450	0	0	18	Female		Hispanic, Latino, or Spanish Origin	0	1	1	1	0	1	1	1	0	0	0	0	0	0	0	0	0	0	0	0	0	0	0	0	4
Derivation	258278	0	0	37	Female	White	Hispanic, Latino, or Spanish Origin	1	0	1	1	0	0	0	1	0	1	0	0	0	0	0	0	0	0	0	0	0	0	0	0	6
Derivation	600304	0	0	41	Female	White	Hispanic, Latino, or Spanish Origin	0	1	1	1	0	1	1	0	0	0	0	0	0	0	0	0	0	0	0	0	0	0	0	0	5.5
Derivation	296991	0	0	20	Female	White	Hispanic, Latino, or Spanish Origin	0	0	0	0	0	0	0	0	0	0	0	0	0	0	0	0	0	0	0	0	0	0	0	0	3
Validation	407663	0	0	21	Female			0	0	0	0	0	0	0	0	0	0	0	0	0	0	0	0	0	0	0	0	0	0	0	0	1.5
Derivation	517363	0	0	49	Male	White	Not Hispanic, Latino, or Spanish Origin	0	0	0	0	1	1	0	0	0	0	0	1	1	0	0	0	0	0	0	0	0	0	0	1	4.5
Validation	140287	0	0	43	Male	White	Not Hispanic, Latino, or Spanish Origin	0	0	0	1	0	0	1	0	0	0	0	0	0	0	0	0	0	0	0	0	0	0	0	0	2.5
Derivation	866911	0	0	58	Male	White	Hispanic, Latino, or Spanish Origin	0	0	0	0	0	0	0	0	0	0	0	0	0	0	0	0	0	0	0	0	0	0	0	1	5
Derivation	469709	0	0	45	Male	White	Hispanic, Latino, or Spanish Origin	1	0	0	1	0	0	1	1	0	1	0	0	0	0	0	0	0	1	0	0	0	0	0	0	7.5
Derivation	6634	0	0	21	Male	White	Not Hispanic, Latino, or Spanish Origin	0	1	0	0	0	0	0	0	0	0	0	0	0	0	0	0	0	0	0	0	0	0	0	0	1.5
Derivation	563095	0	0	32	Female	White	Not Hispanic, Latino, or Spanish Origin	1	0	1	0	0	0	0	1	0	0	0	0	0	0	0	0	0	0	0	0	0	0	0	0	3
Validation	495282	0	0	50	Male	White	Hispanic, Latino, or Spanish Origin	1	1	0	1	1	1	0	1	0	0	0	0	0	0	0	0	0	0	0	0	0	0	0	1	4.5
Validation	605346	0	0	38	Female	White	Not Hispanic, Latino, or Spanish Origin	0	1	1	1	1	0	1	0	0	0	0	0	0	0	0	0	0	0	0	0	0	0	0	0	3
Derivation	546174	0	0	60	Female	White	Not Hispanic, Latino, or Spanish Origin	0	1	1	1	0	0	0	0	0	0	0	0	0	0	0	0	0	0	0	0	0	0	0	2	4
Derivation	603001	0	0	36	Male			0	0	0	0	0	0	0	0	0	0	0	0	0	0	0	0	0	0	0	0	0	0	0	0	2
Derivation	984946	0	0	92	Female	White	Hispanic, Latino, or Spanish Origin	0	1	0	1	0	0	0	1	0	0	0	1	0	0	0	0	0	0	0	0	0	0	0	4	8
Derivation	269278	0	0	43	Female		Hispanic, Latino, or Spanish Origin	1	0	1	1	0	1	0	0	0	0	0	0	0	0	0	0	0	0	0	0	0	0	0	0	5.5
Validation	593247	0	0	56	Female	White	Hispanic, Latino, or Spanish Origin	0	0	0	1	0	0	0	0	0	0	0	0	0	0	0	0	0	0	0	0	0	0	0	1	5
Derivation	970768	0	0	18	Male	White	Hispanic, Latino, or Spanish Origin	0	0	0	1	1	1	0	1	0	0	0	0	0	0	0	0	0	0	0	0	0	0	1	1	4
Derivation	196360	0	0	43	Male	Black or African American	Not Hispanic, Latino, or Spanish Origin	0	0	0	0	0	0	0	0	0	0	0	0	0	0	0	1	0	0	0	0	0	0	0	1	5.5
Derivation	305156	0	0	54	Female	Asian	Not Hispanic, Latino, or Spanish Origin	0	0	0	1	0	0	0	0	0	1	0	0	0	0	0	1	0	0	0	0	0	0	0	2	7
Validation	11996	0	0	37	Female	White	Not Hispanic, Latino, or Spanish Origin	0	0	0	1	1	0	0	1	0	0	0	0	0	0	0	0	0	0	0	0	0	0	0	0	2
Derivation	937404	0	1	71	Male	Native Hawaiian or Pacific Islander	Not Hispanic, Latino, or Spanish Origin	0	1	0	1	1	0	1	0	1	1	1	1	1	1	1	0	0	1	0	0	0	0	0	9	16
Derivation	959520	0	0	65	Male	White	Hispanic, Latino, or Spanish Origin	0	1	0	1	0	0	0	0	0	1	1	1	0	0	0	0	0	0	0	0	0	0	0	3	8.5
Derivation	964695	0	0	38	Female	White	Not Hispanic, Latino, or Spanish Origin	0	1	1	1	1	1	0	0	0	0	0	0	0	0	0	0	0	0	0	0	0	0	0	0	3
Derivation	28036	0	0	21	Male	White	Not Hispanic, Latino, or Spanish Origin	1	1	0	1	1	1	0	0	0	0	0	0	0	0	0	0	0	0	0	0	0	0	0	0	1.5
Derivation	760801	0	0	39	Female	White	Not Hispanic, Latino, or Spanish Origin	1	1	0	1	1	1	1	0	0	0	0	0	0	0	0	0	0	0	0	0	0	0	0	0	2
Validation	601848	0	0	19	Female	White	Not Hispanic, Latino, or Spanish Origin	0	0	0	0	1	0	0	0	0	0	0	0	1	0	0	0	0	0	0	0	0	0	0	1	2
Derivation	69063	0	0	21	Female	White	Not Hispanic, Latino, or Spanish Origin	0	1	1	1	1	0	1	0	0	0	0	0	0	0	0	0	0	0	0	0	0	0	0	0	2.5
Derivation	776993	0	0	30	Female	Black or African American	Not Hispanic, Latino, or Spanish Origin	0	0	0	0	0	0	0	0	0	0	0	0	0	0	0	0	0	0	0	0	0	0	0	0	3.5
Derivation	134172	0	0	48	Male	White	Not Hispanic, Latino, or Spanish Origin	0	1	0	0	0	1	0	0	0	0	0	0	0	0	0	0	0	0	0	0	0	0	0	0	2.5
Derivation	782257	0	0	33	Female	American Indian or Alaska Native	Not Hispanic, Latino, or Spanish Origin	1	0	1	1	1	1	1	0	0	0	0	0	0	0	0	0	0	0	0	0	0	0	0	0	5
Derivation	562600	0	0	54	Female		Hispanic, Latino, or Spanish Origin	1	1	0	1	1	0	1	1	1	0	0	0	0	0	0	0	0	1	0	0	0	0	0	2	9
Derivation	266197	0	0	19	Male	White	Not Hispanic, Latino, or Spanish Origin	1	0	0	0	0	0	0	0	0	0	0	0	0	0	0	0	0	0	0	0	0	0	0	0	1
Validation	672563	0	0	42	Male	White	Not Hispanic, Latino, or Spanish Origin	0	1	0	1	0	1	0	0	0	0	0	0	0	0	0	0	0	0	0	0	0	0	0	0	2.5
Derivation	342130	0	0	44	Female	White	Not Hispanic, Latino, or Spanish Origin	0	0	0	0	0	0	0	0	0	0	0	0	0	0	0	0	0	0	0	0	0	0	0	0	2.5
Derivation	464563	0	0	20	Male	White	Hispanic, Latino, or Spanish Origin	0	0	0	0	0	0	0	0	0	0	0	0	0	0	0	0	0	0	0	0	0	0	0	0	3
Derivation	897109	0	0	18	Female		Hispanic, Latino, or Spanish Origin	0	0	0	0	0	0	0	0	0	0	0	0	0	0	0	0	0	0	0	0	0	0	0	0	3
Derivation	869068	0	0	45	Male	White	Not Hispanic, Latino, or Spanish Origin	1	1	0	1	1	0	0	0	0	0	0	0	0	0	0	0	0	0	0	0	0	0	0	0	2.5
Derivation	913339	0	0	22	Female	White	Not Hispanic, Latino, or Spanish Origin	0	1	0	1	1	0	0	1	0	0	0	0	0	0	0	0	0	0	0	0	0	0	0	0	1.5
Derivation	129364	0	0	29	Female	White	Not Hispanic, Latino, or Spanish Origin	1	1	1	1	1	0	0	1	0	0	0	0	0	0	0	0	0	0	0	0	0	0	0	0	2.5
Derivation	746341	0	0	34	Male		Hispanic, Latino, or Spanish Origin	0	0	0	0	1	1	0	0	0	0	0	0	0	0	0	0	0	0	0	0	0	0	0	0	4
Derivation	569841	0	0	75	Male	White	Hispanic, Latino, or Spanish Origin	0	0	0	0	0	0	0	0	1	1	0	1	1	0	1	0	0	1	0	0	0	0	0	6	14
Derivation	481123	0	0	25	Female	White	Hispanic, Latino, or Spanish Origin	1	0	1	1	0	1	0	0	0	0	0	0	1	0	0	0	0	1	0	0	0	0	0	1	7.5
Derivation	820751	0	0	55	Female	White	Hispanic, Latino, or Spanish Origin	1	1	0	0	0	0	1	0	1	1	0	0	0	0	0	1	0	0	0	0	0	0	0	3	9
Derivation	378059	0	0	42	Female	White	Hispanic, Latino, or Spanish Origin	0	1	1	0	0	0	0	0	0	0	0	0	0	0	0	0	0	0	0	0	0	0	0	0	5.5
Validation	135953	0	0	36	Female	Black or African American	Not Hispanic, Latino, or Spanish Origin	0	1	0	0	0	0	0	0	0	0	0	0	0	0	0	0	0	1	0	0	0	0	0	0	6
Derivation	473421	0	0	36	Female	White	Hispanic, Latino, or Spanish Origin	0	1	1	1	1	1	1	0	0	0	0	1	0	0	0	0	0	0	0	0	0	0	0	0	6
Derivation	858903	0	1	45	Female		Hispanic, Latino, or Spanish Origin	1	1	1	1	1	0	0	1	0	0	0	0	0	0	0	0	0	0	0	0	0	0	0	0	5.5
Validation	578712	0	0	40	Male	White	Hispanic, Latino, or Spanish Origin	0	0	0	0	0	0	0	0	0	0	0	0	0	0	0	0	0	0	0	0	0	0	0	0	4
Derivation	948803	0	1	76	Male	White	Hispanic, Latino, or Spanish Origin	0	0	0	0	0	0	0	0	0	0	0	0	0	0	0	0	0	0	0	0	0	0	0	3	6
Validation	512127	0	0	37	Male		Hispanic, Latino, or Spanish Origin	0	0	0	0	0	0	0	0	0	0	0	0	0	0	0	0	0	0	0	0	0	0	0	0	4
Validation	103070	0	0	53	Male			0	0	0	0	0	1	0	0	0	0	0	0	1	0	0	0	0	0	0	0	0	0	0	2	4
Validation	384285	0	1	77	Female	Native Hawaiian or Pacific Islander	Not Hispanic, Latino, or Spanish Origin	0	1	1	0	0	0	0	0	1	1	0	1	1	0	1	0	0	1	0	0	0	1	1	8	17
Validation	938226	0	0	48	Female	White	Hispanic, Latino, or Spanish Origin	0	1	0	1	0	1	1	1	1	1	0	0	0	0	0	0	0	1	0	0	0	0	0	1	9.5
Validation	164120	0	0	44	Male	White	Hispanic, Latino, or Spanish Origin	1	1	1	1	1	1	1	0	0	0	0	0	1	0	0	0	0	0	0	0	0	0	0	1	6.5
Derivation	355268	0	0	31	Female	Native Hawaiian or Pacific Islander	Hispanic, Latino, or Spanish Origin	0	0	0	1	1	1	0	0	0	1	0	0	1	0	0	0	0	0	0	0	0	0	0	1	6
Derivation	13247	0	0	21	Female	White	Hispanic, Latino, or Spanish Origin	0	0	1	1	1	1	1	0	0	0	0	0	0	0	0	0	0	0	0	0	0	0	0	0	4.5
Derivation	375880	0	0	19	Female	Native Hawaiian or Pacific Islander	Not Hispanic, Latino, or Spanish Origin	1	1	1	1	1	0	1	0	0	0	0	0	0	0	0	0	0	1	0	0	0	0	1	1	7
Validation	957732	0	0	46	Male	White	Hispanic, Latino, or Spanish Origin	0	1	0	0	1	0	1	0	0	0	0	0	0	0	0	1	0	0	0	0	0	0	0	1	5.5
Derivation	199226	0	0	24	Female	White	Hispanic, Latino, or Spanish Origin	0	0	0	1	1	1	1	0	1	0	0	0	0	0	0	0	0	0	0	0	0	0	1	2	6.5
Derivation	762164	0	0	38	Female	White	Hispanic, Latino, or Spanish Origin	0	0	0	1	0	0	0	0	0	0	0	0	0	0	0	0	0	0	0	0	0	0	0	0	4
Derivation	512741	0	0	43	Male	White	Hispanic, Latino, or Spanish Origin	1	1	1	1	0	0	0	1	0	0	0	0	0	0	0	0	0	0	0	0	0	0	0	0	5.5
Derivation	656717	0	0	32	Female	Black or African American	Not Hispanic, Latino, or Spanish Origin	0	1	0	1	1	1	1	0	0	0	0	0	0	0	0	0	0	0	0	0	0	0	0	0	4
Validation	604734	0	0	46	Female	White	Hispanic, Latino, or Spanish Origin	1	0	0	1	1	1	1	0	0	0	0	0	0	0	0	0	0	0	0	0	0	0	0	0	4.5
Validation	122477	0	0	20	Female	White	Not Hispanic, Latino, or Spanish Origin	0	1	0	1	1	1	0	0	0	0	0	0	1	0	0	0	0	0	0	0	0	0	0	1	2
Derivation	472513	0	0	42	Male			0	1	0	0	0	0	0	0	0	0	0	0	0	0	0	0	0	0	0	0	0	0	0	0	2.5
Derivation	602624	0	0	22	Female	White	Not Hispanic, Latino, or Spanish Origin	0	0	1	1	0	1	0	0	0	0	0	0	0	0	0	0	0	0	0	0	0	0	0	0	2.5
Derivation	737828	0	0	56	Female	Asian	Not Hispanic, Latino, or Spanish Origin	0	1	1	1	1	0	0	0	0	1	0	0	1	0	0	0	0	0	0	0	0	0	0	2	8
Derivation	807458	0	0	51	Male	White	Not Hispanic, Latino, or Spanish Origin	1	1	0	1	1	0	1	0	0	0	0	0	0	0	0	0	0	0	0	0	0	0	0	1	3
Derivation	927446	0	0	22	Female	White	Hispanic, Latino, or Spanish Origin	0	0	0	0	1	1	0	0	0	0	0	1	0	0	0	0	0	0	0	0	0	0	0	0	4.5
Derivation	245709	0	0	39	Female	Black or African American	Hispanic, Latino, or Spanish Origin	0	0	0	0	1	0	0	0	0	0	0	0	0	0	0	0	0	0	0	0	0	0	0	0	4
Validation	469862	0	0	30	Male	Asian	Not Hispanic, Latino, or Spanish Origin	1	0	0	1	0	0	0	0	0	0	0	0	0	0	0	0	0	0	0	0	0	0	0	0	3.5
Derivation	986538	0	0	32	Male	White	Not Hispanic, Latino, or Spanish Origin	0	1	0	0	0	0	1	0	0	0	0	0	0	0	0	0	0	0	0	0	0	0	0	0	2
Derivation	102331	0	0	41	Male	White	Hispanic, Latino, or Spanish Origin	1	0	1	1	0	1	1	1	0	1	0	0	0	0	0	0	0	0	0	0	0	0	0	0	6.5
Derivation	262843	0	0	37	Male	Native Hawaiian or Pacific Islander	Not Hispanic, Latino, or Spanish Origin	0	1	0	1	0	0	1	1	0	1	0	0	1	0	0	0	0	1	0	0	0	0	0	1	8
Derivation	235527	0	0	38	Female		Not Hispanic, Latino, or Spanish Origin	0	0	0	0	0	0	0	0	1	1	0	0	0	0	0	0	0	1	0	0	0	0	0	1	7
Derivation	675108	0	0	46	Male	White	Not Hispanic, Latino, or Spanish Origin	0	1	0	1	1	1	1	0	0	0	0	0	0	0	0	0	0	0	0	0	0	0	0	0	2.5
Derivation	974331	0	0	21	Female	White	Not Hispanic, Latino, or Spanish Origin	0	0	0	1	0	0	0	0	0	0	0	0	0	0	0	0	0	0	0	0	0	0	0	0	1.5
Derivation	15555	0	0	43	Female	White	Not Hispanic, Latino, or Spanish Origin	0	0	0	0	0	0	0	0	0	0	0	0	1	0	0	0	0	0	0	0	0	0	0	1	3.5
Derivation	522272	0	0	37	Female	White	Hispanic, Latino, or Spanish Origin	0	1	0	1	1	0	0	1	0	0	0	0	0	0	0	0	0	0	0	0	0	0	0	0	4
Derivation	810563	0	0	19	Female	White	Hispanic, Latino, or Spanish Origin	0	0	0	0	0	0	0	0	0	0	0	1	0	0	0	0	0	0	0	0	0	0	0	0	4
Derivation	480520	0	0	60	Male	White	Hispanic, Latino, or Spanish Origin	0	0	0	0	0	0	0	0	0	1	0	1	0	0	0	0	0	0	0	0	0	0	0	2	7
Validation	197812	0	0	18	Male	White	Not Hispanic, Latino, or Spanish Origin	1	0	0	1	0	0	0	1	0	0	0	0	0	0	0	0	0	0	0	0	0	0	0	0	1
Derivation	570856	0	0	23	Male	White	Hispanic, Latino, or Spanish Origin	1	0	1	0	0	0	1	1	0	0	0	0	0	0	0	0	0	0	0	0	0	0	0	0	4.5
Derivation	548308	0	0	43	Female		Hispanic, Latino, or Spanish Origin	0	0	0	0	0	0	0	0	1	0	0	0	0	0	0	1	0	1	0	0	0	0	0	2	9.5
Derivation	665297	0	0	26	Female	White	Not Hispanic, Latino, or Spanish Origin	1	1	1	1	1	0	0	1	0	0	0	0	1	0	0	0	0	0	0	0	0	0	0	1	3.5
Derivation	857487	0	0	37	Male	White	Hispanic, Latino, or Spanish Origin	1	0	1	1	1	0	0	0	0	0	0	0	0	0	0	0	0	0	0	0	0	0	0	0	5
Derivation	498388	0	0	36	Male		Hispanic, Latino, or Spanish Origin	1	0	0	1	0	0	1	0	0	0	0	0	0	0	0	0	0	0	0	0	0	0	0	0	4
Derivation	278407	0	0	55	Female	White	Hispanic, Latino, or Spanish Origin	1	1	0	0	0	0	0	0	0	0	0	0	0	0	0	0	0	0	0	0	0	0	0	1	5
Derivation	490177	0	0	23	Male	Black or African American	Not Hispanic, Latino, or Spanish Origin	1	0	0	1	1	0	1	0	0	0	0	0	0	0	0	0	0	0	0	0	0	0	0	0	3.5
Derivation	54090	0	0	52	Female	White	Hispanic, Latino, or Spanish Origin	1	0	0	1	1	1	1	0	0	1	0	0	0	0	0	0	0	0	0	0	0	0	0	1	6
Derivation	37643	0	0	39	Male	White	Hispanic, Latino, or Spanish Origin	1	1	0	1	1	1	1	0	0	1	0	0	0	0	0	0	0	0	0	0	0	0	0	0	5
Derivation	393473	0	0	25	Male	White	Hispanic, Latino, or Spanish Origin	1	1	0	1	1	1	0	0	0	0	0	0	0	0	0	0	0	0	0	0	0	0	0	0	3.5
Validation	784582	0	0	31	Female	Asian	Not Hispanic, Latino, or Spanish Origin	1	1	0	1	1	0	1	0	0	0	0	1	0	0	0	0	0	0	0	0	0	0	0	0	5
Derivation	939667	0	0	42	Female	White	Hispanic, Latino, or Spanish Origin	1	0	1	1	0	0	0	0	0	0	0	0	0	0	0	0	0	0	0	0	0	0	0	0	5.5
Derivation	806018	0	0	27	Male	White	Not Hispanic, Latino, or Spanish Origin	0	0	0	0	0	0	0	0	0	0	0	1	0	0	0	0	0	0	0	0	0	0	0	0	2.5
Validation	882228	0	0	27	Female	White	Hispanic, Latino, or Spanish Origin	0	1	0	1	0	0	1	0	0	0	0	0	0	0	0	0	0	0	0	0	0	0	0	0	3.5
Derivation	690609	0	0	42	Female	White	Hispanic, Latino, or Spanish Origin	0	1	0	1	0	0	0	0	0	0	0	0	0	0	0	0	0	0	0	0	0	0	0	0	4.5
Derivation	996522	0	0	58	Female	White	Hispanic, Latino, or Spanish Origin	0	1	0	1	1	0	0	0	0	0	0	0	0	0	0	0	0	0	0	0	0	0	0	1	5
Validation	775375	0	0	23	Female	White	Hispanic, Latino, or Spanish Origin	0	0	0	1	0	0	0	0	0	0	0	0	0	0	0	0	0	0	0	0	0	0	0	0	3.5
Derivation	542516	0	0	53	Male	White	Not Hispanic, Latino, or Spanish Origin	0	1	0	1	0	0	0	0	1	0	0	0	0	0	0	1	0	1	0	0	0	0	0	3	8
Derivation	698926	0	0	30	Female	White	Hispanic, Latino, or Spanish Origin	1	0	1	1	0	1	1	1	0	0	0	0	0	0	0	0	0	0	0	0	0	0	0	0	4.5
Derivation	505091	0	0	57	Female	White	Hispanic, Latino, or Spanish Origin	1	1	1	1	0	0	0	0	0	0	0	0	0	0	0	0	0	0	0	0	0	0	0	1	6
Derivation	746988	0	1	58	Male		Not Hispanic, Latino, or Spanish Origin	1	1	1	0	0	0	1	0	1	0	0	1	0	0	0	0	0	0	0	0	0	0	0	2	7
Derivation	694537	0	0	33	Female	Native Hawaiian or Pacific Islander	Not Hispanic, Latino, or Spanish Origin	1	1	1	1	0	1	1	0	0	0	0	0	1	0	0	0	0	1	0	0	0	0	0	1	8
Validation	74746	0	0	32	Female	White	Not Hispanic, Latino, or Spanish Origin	1	1	1	1	1	1	1	1	0	1	0	0	0	0	0	0	0	1	0	0	0	0	0	0	6
Validation	719106	0	0	49	Female	White	Not Hispanic, Latino, or Spanish Origin	1	1	0	1	1	0	0	0	0	0	0	0	1	0	0	0	0	0	0	0	0	0	0	1	3.5
Derivation	920607	0	0	23	Female	White	Not Hispanic, Latino, or Spanish Origin	0	1	0	0	0	1	0	0	0	0	0	0	0	0	0	0	0	0	0	0	0	0	0	0	1.5
Derivation	313433	0	0	37	Male	Native Hawaiian or Pacific Islander	Not Hispanic, Latino, or Spanish Origin	0	1	1	0	0	0	1	0	0	1	0	0	1	0	0	0	0	1	0	0	0	0	0	1	9
Derivation	897904	0	0	52	Male	White	Hispanic, Latino, or Spanish Origin	0	1	1	1	1	0	1	0	1	1	0	0	0	0	0	1	0	1	0	0	0	0	0	3	12
Derivation	607654	0	0	63	Male	White	Not Hispanic, Latino, or Spanish Origin	0	1	1	1	0	0	0	1	0	0	0	0	0	0	0	0	0	0	0	0	0	0	0	2	4.5
Derivation	835291	0	0	43	Male	White		1	1	1	1	0	0	0	0	0	0	0	0	1	0	0	0	0	0	0	0	0	0	0	1	4.5
Derivation	536670	0	0	25	Male	White	Not Hispanic, Latino, or Spanish Origin	1	1	1	1	1	1	1	0	0	0	0	0	0	0	0	0	0	0	0	0	0	0	0	0	2.5
Validation	512573	0	0	32	Female	White	Not Hispanic, Latino, or Spanish Origin	0	0	0	0	1	1	0	0	0	0	0	0	0	0	0	0	0	0	0	0	0	0	0	0	2
Derivation	493275	0	0	26	Male	White	Hispanic, Latino, or Spanish Origin	1	0	0	0	1	0	0	0	0	0	0	0	0	0	0	0	0	0	0	0	0	0	0	0	3.5
Derivation	905956	0	0	37	Female	White	Not Hispanic, Latino, or Spanish Origin	0	0	1	1	1	1	1	0	0	0	0	0	0	0	0	0	0	0	0	0	0	0	0	0	3
Validation	959549	0	0	31	Female	White	Hispanic, Latino, or Spanish Origin	0	1	1	1	1	0	1	0	1	0	0	1	0	0	0	0	0	1	0	0	0	0	0	1	10
Validation	35657	0	0	23	Female	White	Not Hispanic, Latino, or Spanish Origin	0	0	0	0	0	0	0	0	0	0	0	0	0	0	0	0	0	0	0	0	0	0	0	0	1.5
Validation	828119	0	0	20	Male	White	Hispanic, Latino, or Spanish Origin	0	0	0	0	0	0	0	0	0	0	0	0	0	0	0	0	0	0	0	0	0	0	0	0	3
Validation	785641	0	0	31	Female	White	Hispanic, Latino, or Spanish Origin	0	1	0	1	0	0	1	1	1	0	0	0	0	0	0	0	0	1	0	0	0	0	0	1	8
Derivation	20920	0	0	50	Female	White	Hispanic, Latino, or Spanish Origin	1	0	0	1	1	0	1	0	0	0	0	0	0	0	0	0	0	0	0	0	0	0	0	1	4.5
Derivation	2078	0	0	22	Female			0	0	0	0	0	0	0	0	0	0	0	0	0	0	0	0	0	0	0	0	0	0	0	0	1.5
Derivation	477276	0	0	24	Male		Hispanic, Latino, or Spanish Origin	0	1	1	0	1	1	0	0	0	0	0	0	0	0	0	0	0	0	0	0	0	0	0	0	4.5
Derivation	548211	0	0	68	Male	White	Not Hispanic, Latino, or Spanish Origin	0	1	0	0	1	1	0	0	0	1	0	0	0	0	0	0	0	0	0	0	0	0	0	2	4.5
Derivation	619516	0	0	24	Female	White	Hispanic, Latino, or Spanish Origin	1	1	1	0	0	0	1	0	0	0	0	0	0	0	0	0	0	0	0	0	0	0	0	0	4.5
Validation	424849	0	0	23	Male	White	Not Hispanic, Latino, or Spanish Origin	1	1	0	0	1	1	1	1	0	0	0	0	1	0	0	0	0	1	0	0	0	0	0	1	4.5
Derivation	360749	0	0	30	Female	White	Not Hispanic, Latino, or Spanish Origin	1	0	0	1	1	1	0	0	0	0	0	0	0	0	0	0	0	0	0	0	0	0	0	0	1.5
Validation	165090	0	0	23	Male	White	Hispanic, Latino, or Spanish Origin	1	1	1	1	1	0	1	0	0	0	0	0	1	0	0	0	0	1	0	0	0	0	0	1	7.5
Derivation	338684	0	0	26	Male	White	Not Hispanic, Latino, or Spanish Origin	1	1	0	1	1	0	1	0	0	0	0	0	0	0	0	0	0	0	0	0	0	0	0	0	1.5
Derivation	608380	0	0	23	Female	White	Hispanic, Latino, or Spanish Origin	0	1	1	1	1	1	0	0	0	0	0	0	0	0	0	0	0	0	0	0	0	0	0	0	4.5
Derivation	457707	0	0	51	Female	White	Hispanic, Latino, or Spanish Origin	0	0	0	0	0	0	0	0	1	1	0	0	0	0	0	1	0	1	0	0	0	0	0	3	11
Derivation	545982	0	0	35	Male	White	Hispanic, Latino, or Spanish Origin	1	1	1	1	1	1	1	1	0	0	0	0	0	0	0	0	0	0	0	0	0	0	0	0	5
Derivation	923848	0	0	44	Female	White	Hispanic, Latino, or Spanish Origin	0	0	0	1	0	0	1	0	0	0	0	0	0	0	0	0	0	0	0	0	0	0	0	0	4.5
Derivation	885786	0	0	36	Male			0	0	0	0	0	0	0	0	0	0	0	0	0	0	0	0	0	0	0	0	0	0	0	0	2
Derivation	341005	0	0	21	Female	Native Hawaiian or Pacific Islander	Not Hispanic, Latino, or Spanish Origin	0	1	0	1	0	0	1	0	0	0	0	1	0	0	0	0	0	0	0	0	0	0	0	0	4.5
Validation	374548	0	0	29	Male	Native Hawaiian or Pacific Islander	Not Hispanic, Latino, or Spanish Origin	0	0	0	0	1	1	0	0	0	0	0	0	1	0	0	0	0	0	0	0	0	0	0	1	4.5
Derivation	92865	0	0	37	Female	White	Hispanic, Latino, or Spanish Origin	0	1	0	0	1	0	0	0	0	0	0	0	0	0	0	0	0	1	0	0	0	0	0	0	6
Derivation	565244	0	0	21	Female	White	Not Hispanic, Latino, or Spanish Origin	0	0	0	0	0	0	0	0	0	0	0	0	0	0	0	0	0	0	0	0	0	0	0	0	1.5
Validation	327407	0	0	32	Female	White	Hispanic, Latino, or Spanish Origin	0	1	1	0	0	0	0	0	0	0	0	0	0	0	0	0	0	0	0	0	0	0	0	0	5
Derivation	246563	0	0	63	Male	Native Hawaiian or Pacific Islander	Not Hispanic, Latino, or Spanish Origin	1	1	1	1	1	1	0	0	0	0	0	0	0	0	0	0	0	0	0	0	0	0	0	2	6.5
Derivation	571056	0	0	62	Female	White	Hispanic, Latino, or Spanish Origin	1	1	0	0	0	0	0	0	0	1	0	0	0	0	0	0	0	0	0	0	0	0	0	2	6.5
Validation	157738	0	0	51	Female	Asian	Not Hispanic, Latino, or Spanish Origin	0	1	1	1	1	1	1	0	0	0	0	0	0	0	0	0	0	0	0	0	0	0	0	1	6
Validation	696102	0	0	23	Male	White	Not Hispanic, Latino, or Spanish Origin	1	1	1	1	0	1	1	1	0	0	0	0	0	0	0	0	0	0	0	0	0	0	0	0	2.5
Derivation	427935	0	0	40	Female	Asian	Not Hispanic, Latino, or Spanish Origin	1	1	1	1	1	0	1	0	0	0	0	0	0	0	0	0	0	0	0	0	0	0	0	0	5
Derivation	114331	0	0	34	Male	White	Not Hispanic, Latino, or Spanish Origin	0	1	0	1	0	0	0	0	0	0	0	0	0	0	0	0	0	0	0	0	0	0	0	0	2
Derivation	95108	0	0	31	Female	White	Hispanic, Latino, or Spanish Origin	0	0	1	1	1	0	0	0	0	0	0	1	0	0	0	0	0	0	0	0	0	0	1	1	7
Validation	626883	0	0	39	Female		Not Hispanic, Latino, or Spanish Origin	0	1	0	1	0	0	0	0	0	0	0	0	1	0	0	0	0	1	0	0	0	0	0	1	5
Derivation	136275	0	0	74	Female	White	Not Hispanic, Latino, or Spanish Origin	0	0	0	0	0	0	0	0	0	1	0	0	0	0	0	0	0	0	0	0	0	0	0	3	5
Derivation	934387	0	0	20	Male	White	Not Hispanic, Latino, or Spanish Origin	0	1	0	1	1	0	0	0	0	0	0	0	0	0	0	0	0	0	0	0	0	0	0	0	1
Validation	447475	0	0	39	Female	White	Hispanic, Latino, or Spanish Origin	0	0	0	1	1	1	0	1	0	0	0	0	0	0	0	0	0	0	0	0	0	0	0	0	4
Validation	695771	0	0	37	Male	White	Hispanic, Latino, or Spanish Origin	0	0	0	0	0	0	0	0	0	0	0	0	1	0	0	0	0	0	0	0	0	0	0	1	5
Validation	303088	0	0	41	Male	White	Hispanic, Latino, or Spanish Origin	1	1	1	1	0	0	1	1	0	0	0	0	0	0	0	0	0	0	0	0	0	0	0	0	5.5
Derivation	307658	0	0	21	Female	White	Not Hispanic, Latino, or Spanish Origin	0	0	0	0	0	0	0	0	0	0	0	0	0	0	0	0	0	0	0	0	0	0	0	0	1.5
Derivation	237988	0	0	28	Male	White	Not Hispanic, Latino, or Spanish Origin	0	1	1	0	1	1	0	0	0	0	0	0	0	0	0	0	0	0	0	0	0	0	0	0	2.5
Derivation	302392	0	0	55	Male	White	Hispanic, Latino, or Spanish Origin	0	0	0	0	0	0	0	0	0	0	0	0	0	0	0	1	0	0	0	0	0	0	0	2	6
Derivation	852310	0	0	35	Male	White	Hispanic, Latino, or Spanish Origin	1	0	0	1	1	1	1	0	0	0	0	0	0	0	0	0	0	0	0	0	0	0	0	0	4
Derivation	685598	0	0	74	Female	White	Not Hispanic, Latino, or Spanish Origin	1	1	0	1	1	0	0	0	0	1	0	0	0	0	0	0	0	0	0	0	0	0	0	3	5
Derivation	538440	0	0	62	Male	White	Hispanic, Latino, or Spanish Origin	0	0	0	0	0	0	0	0	1	1	1	0	1	1	1	1	0	1	0	0	0	0	1	10	16.5
Validation	778082	0	0	38	Male	American Indian or Alaska Native	Not Hispanic, Latino, or Spanish Origin	0	1	0	1	1	0	1	0	0	0	0	0	0	0	0	0	0	0	0	0	0	0	0	0	4
Validation	962344	0	0	58	Male	Multiple	Not Hispanic, Latino, or Spanish Origin	0	1	0	1	1	0	1	0	0	0	0	0	0	0	0	0	0	0	0	0	0	0	0	1	5
Derivation	835741	0	0	59	Male	White	Hispanic, Latino, or Spanish Origin	0	1	0	1	1	1	1	0	0	0	0	0	0	0	0	0	0	0	0	0	0	0	0	1	5
Validation	648015	0	0	55	Male	White	Hispanic, Latino, or Spanish Origin	0	1	0	1	0	0	0	0	0	0	0	0	0	0	0	0	0	0	0	0	0	0	0	1	5
Derivation	425593	0	1	52	Male	White	Hispanic, Latino, or Spanish Origin	1	0	0	1	0	0	0	0	0	0	0	0	0	0	0	0	0	0	0	0	0	0	0	1	5
Derivation	141264	0	0	34	Female		Hispanic, Latino, or Spanish Origin	1	1	0	0	0	0	0	0	0	0	0	0	0	0	0	0	0	0	0	0	0	0	0	0	4
Derivation	448271	0	0	41	Female	Asian	Not Hispanic, Latino, or Spanish Origin	0	1	0	0	1	0	0	1	0	0	0	0	0	0	0	0	0	0	0	0	0	0	0	0	4.5
Validation	115527	0	0	58	Female	White	Hispanic, Latino, or Spanish Origin	0	1	0	1	0	0	0	0	1	0	0	0	0	0	0	1	0	0	0	0	0	0	0	3	8
Derivation	867190	0	0	38	Male	White	Not Hispanic, Latino, or Spanish Origin	0	0	0	0	0	0	0	0	0	1	0	1	0	0	1	1	0	0	0	0	0	0	0	2	6
Derivation	848788	0	0	44	Male	Asian	Not Hispanic, Latino, or Spanish Origin	1	1	0	1	1	1	1	1	0	0	0	0	0	0	0	0	0	0	0	0	0	0	0	0	4.5
Validation	799537	0	0	38	Male	White	Not Hispanic, Latino, or Spanish Origin	1	1	0	1	0	0	0	1	0	0	0	0	0	0	0	0	0	0	0	0	0	0	0	0	2
Derivation	203525	0	0	31	Male		Not Hispanic, Latino, or Spanish Origin	0	1	0	1	1	1	0	0	0	0	0	0	1	0	0	0	0	0	0	0	0	0	0	1	3
Derivation	6793	0	0	37	Male	White	Hispanic, Latino, or Spanish Origin	1	0	0	0	0	0	0	0	0	0	0	0	1	0	0	0	0	0	0	0	0	0	0	1	5
Validation	615738	0	0	26	Male	Black or African American		0	1	0	0	0	0	0	0	0	0	0	0	0	0	0	0	0	0	0	0	0	0	0	0	3.5
Derivation	16207	0	0	37	Female	Asian	Not Hispanic, Latino, or Spanish Origin	0	0	0	0	0	0	0	0	0	0	0	0	0	0	0	0	0	0	0	0	0	0	0	0	4
Derivation	552902	0	0	46	Male	White	Hispanic, Latino, or Spanish Origin	0	1	0	0	1	1	0	0	0	0	0	0	0	0	0	0	0	0	0	0	0	0	0	0	4.5
Derivation	227839	0	0	19	Female	White	Not Hispanic, Latino, or Spanish Origin	1	0	1	1	1	1	1	0	0	0	0	0	0	0	0	0	0	0	0	0	0	0	0	0	2
Validation	138772	0	0	33	Female	Native Hawaiian or Pacific Islander	Not Hispanic, Latino, or Spanish Origin	0	1	1	0	0	0	0	0	0	0	0	0	1	0	0	0	0	1	0	0	0	0	0	1	8
Derivation	569634	0	0	76	Female	White	Not Hispanic, Latino, or Spanish Origin	0	1	1	0	0	0	0	0	0	1	0	1	0	0	0	0	0	0	0	0	0	0	0	3	7
Derivation	771807	0	0	58	Female	White	Hispanic, Latino, or Spanish Origin	0	0	0	0	0	0	1	0	0	1	0	0	0	0	0	0	0	0	0	0	0	0	0	1	6
Derivation	7647	0	0	21	Female	White	Not Hispanic, Latino, or Spanish Origin	0	0	0	0	0	0	0	0	0	0	0	0	1	0	0	0	0	0	0	0	0	0	0	1	2.5
Derivation	151401	0	0	42	Female	White	Not Hispanic, Latino, or Spanish Origin	1	0	0	1	1	0	1	0	0	0	0	0	0	0	0	0	0	0	0	0	0	0	0	0	2.5
Derivation	316990	0	0	27	Male	White	Not Hispanic, Latino, or Spanish Origin	0	0	0	0	1	1	0	0	0	0	0	0	0	0	0	0	0	0	0	0	0	0	0	0	1.5
Derivation	747339	0	0	31	Male			0	0	0	0	0	0	0	0	0	0	0	0	0	0	0	0	0	0	0	0	0	0	0	0	2
Derivation	159640	0	0	27	Male	White	Not Hispanic, Latino, or Spanish Origin	1	0	0	1	1	1	0	1	0	0	0	1	0	0	0	0	0	0	0	0	0	0	0	0	2.5
Derivation	13212	0	0	32	Male	White	Hispanic, Latino, or Spanish Origin	1	1	0	1	1	0	1	0	0	0	0	0	0	0	0	0	0	0	0	0	0	0	0	0	4
Derivation	706759	0	0	20	Male	Black or African American	Hispanic, Latino, or Spanish Origin	0	0	1	1	1	1	1	0	0	0	0	0	0	0	0	0	0	0	0	0	0	0	0	0	4
Derivation	5922	0	0	38	Male	White	Not Hispanic, Latino, or Spanish Origin	1	1	0	0	0	0	0	0	0	0	0	0	0	0	0	0	0	0	0	0	0	0	0	0	2
Derivation	983252	0	0	56	Female	White	Hispanic, Latino, or Spanish Origin	1	1	0	1	1	0	1	0	1	0	0	0	0	0	0	0	0	1	0	0	0	0	0	2	9
Derivation	480522	0	0	28	Male	Native Hawaiian or Pacific Islander	Not Hispanic, Latino, or Spanish Origin	0	1	1	1	0	0	1	0	0	0	0	0	0	0	0	1	0	1	0	0	0	0	0	1	7.5
Derivation	363230	0	0	42	Female	White	Not Hispanic, Latino, or Spanish Origin	0	0	0	0	0	1	1	0	0	0	0	0	0	0	0	0	0	1	0	0	0	0	0	0	4.5
Derivation	291694	0	0	33	Female	Native Hawaiian or Pacific Islander	Not Hispanic, Latino, or Spanish Origin	0	0	1	0	0	0	0	0	0	0	0	0	0	0	0	0	0	0	0	0	0	0	0	0	5
Validation	524569	0	0	34	Male	White	Not Hispanic, Latino, or Spanish Origin	1	1	1	1	1	0	1	1	0	0	0	0	0	0	0	0	0	0	0	0	0	0	0	0	3
Derivation	260532	0	0	21	Female	Asian	Not Hispanic, Latino, or Spanish Origin	1	1	0	0	1	1	0	0	0	0	0	0	0	0	0	0	0	0	0	0	0	0	0	0	3.5
Derivation	864873	0	0	37	Female	White	Hispanic, Latino, or Spanish Origin	0	0	0	1	0	0	0	0	0	0	0	0	0	0	0	0	0	0	0	0	0	0	0	0	4
Derivation	104903	0	0	36	Male	White	Not Hispanic, Latino, or Spanish Origin	0	0	0	0	0	0	0	0	0	0	0	0	0	0	0	0	0	0	0	0	0	0	0	0	2
Derivation	820924	0	0	31	Male	White	Hispanic, Latino, or Spanish Origin	0	0	0	0	0	0	0	0	0	0	0	0	0	0	0	0	0	0	0	0	0	0	0	0	4
Derivation	200614	0	0	31	Female	Native Hawaiian or Pacific Islander	Not Hispanic, Latino, or Spanish Origin	1	1	0	1	0	0	1	0	0	0	0	0	0	0	0	0	0	0	0	0	0	0	0	0	4
Validation	650527	0	0	25	Female	Multiple	Not Hispanic, Latino, or Spanish Origin	0	1	0	0	1	0	0	0	0	0	0	0	0	0	0	0	0	0	0	0	0	0	0	0	3.5
Derivation	956241	0	0	40	Male	White	Not Hispanic, Latino, or Spanish Origin	0	1	1	1	1	0	1	0	0	1	0	0	0	0	0	0	0	0	0	0	0	0	0	0	4
Derivation	278538	0	0	43	Female	White	Not Hispanic, Latino, or Spanish Origin	0	1	0	1	1	0	1	0	0	0	0	0	0	0	0	0	1	0	0	0	1	0	0	8	4.5
Derivation	354847	0	0	20	Male	White	Hispanic, Latino, or Spanish Origin	0	1	1	1	1	1	0	0	0	0	0	0	1	0	0	0	0	0	0	0	0	0	0	1	5
Derivation	350070	0	0	45	Male	White	Not Hispanic, Latino, or Spanish Origin	0	0	0	0	0	0	0	0	0	0	0	0	0	0	0	0	0	0	0	0	0	0	0	0	2.5
Validation	326638	0	0	26	Female	Native Hawaiian or Pacific Islander	Not Hispanic, Latino, or Spanish Origin	0	1	0	1	0	0	1	0	0	0	0	0	0	0	0	1	0	0	0	0	0	0	0	1	4.5
Derivation	828177	0	0	29	Female	White	Hispanic, Latino, or Spanish Origin	0	1	0	1	0	1	1	1	0	0	0	0	0	0	0	0	0	0	0	0	0	0	0	0	3.5
Derivation	226719	0	0	26	Male	White	Hispanic, Latino, or Spanish Origin	0	0	0	0	0	0	0	0	0	0	0	0	0	0	0	0	0	0	0	0	0	0	0	0	3.5
Derivation	296387	0	0	48	Male	White	Not Hispanic, Latino, or Spanish Origin	0	1	1	1	0	0	1	0	0	0	0	1	1	0	0	0	0	0	0	0	0	0	0	1	5.5
Derivation	425215	0	0	26	Female	White	Hispanic, Latino, or Spanish Origin	0	1	1	1	1	0	1	1	1	0	0	0	0	0	0	0	0	0	0	0	0	0	0	1	6.5
Validation	50922	0	0	34	Female	Asian	Not Hispanic, Latino, or Spanish Origin	0	1	1	0	0	0	0	0	0	0	0	0	0	0	0	0	0	0	0	0	0	0	0	0	5
Derivation	809138	0	0	36	Male	White	Not Hispanic, Latino, or Spanish Origin	0	0	0	0	0	0	0	0	0	0	0	0	0	0	0	0	0	0	0	0	0	0	0	0	2
Validation	113551	0	0	48	Female	White	Hispanic, Latino, or Spanish Origin	0	0	1	1	1	0	1	0	0	0	0	0	0	0	0	0	0	0	0	0	0	0	0	0	5.5
Derivation	465832	0	0	27	Male	White	Not Hispanic, Latino, or Spanish Origin	1	1	1	1	0	1	1	1	0	0	0	0	0	0	0	0	0	0	0	0	0	0	0	0	2.5
Validation	881798	0	0	48	Female		Hispanic, Latino, or Spanish Origin	0	1	0	1	1	1	1	1	0	0	0	0	0	0	0	0	0	0	0	0	0	1	1	2	6.5
Validation	171982	0	0	33	Female	White	Not Hispanic, Latino, or Spanish Origin	1	0	1	1	1	0	1	0	0	0	0	0	0	0	0	0	0	0	0	0	0	0	0	0	3
Derivation	733115	0	0	57	Male	White	Not Hispanic, Latino, or Spanish Origin	1	1	0	1	1	1	0	1	0	1	0	0	0	0	0	0	0	0	0	0	0	0	0	1	4
Derivation	266392	0	0	42	Male	White	Not Hispanic, Latino, or Spanish Origin	0	1	0	1	1	0	1	1	0	0	0	0	0	0	0	0	0	0	0	0	0	0	0	0	2.5
Derivation	380759	0	0	23	Male	White	Not Hispanic, Latino, or Spanish Origin	1	1	1	1	0	0	0	0	0	0	0	0	0	0	0	0	0	0	0	0	0	0	0	0	2.5
Derivation	715296	0	0	28	Male	White	Hispanic, Latino, or Spanish Origin	0	0	0	0	0	0	0	0	0	0	0	0	0	0	0	0	0	0	0	0	0	0	0	0	3.5
Validation	867536	0	0	42	Male	Black or African American	Hispanic, Latino, or Spanish Origin	1	1	1	1	1	1	0	1	0	0	0	0	0	0	0	0	0	0	0	0	0	0	0	0	5.5
Derivation	528574	0	0	24	Female	Asian	Not Hispanic, Latino, or Spanish Origin	0	0	1	1	1	0	1	0	0	0	0	0	0	0	0	0	0	0	0	0	0	0	0	0	4.5
Validation	447391	0	0	32	Female	White	Not Hispanic, Latino, or Spanish Origin	0	0	0	0	0	0	0	0	0	0	0	0	0	0	0	0	0	0	0	0	0	0	0	0	2
Derivation	353937	0	0	31	Male	White	Not Hispanic, Latino, or Spanish Origin	0	1	0	1	1	1	0	0	0	0	0	0	0	0	0	0	0	0	0	0	0	0	0	0	2
Derivation	218179	0	0	35	Female	White	Hispanic, Latino, or Spanish Origin	1	1	0	1	1	1	1	1	0	0	0	0	0	0	0	0	0	0	0	0	0	0	0	0	4
Validation	699200	0	0	32	Male	White	Not Hispanic, Latino, or Spanish Origin	1	0	0	1	0	0	0	0	0	0	0	0	0	0	0	0	0	0	0	0	0	0	0	0	2
Derivation	886208	0	0	25	Male	Native Hawaiian or Pacific Islander	Not Hispanic, Latino, or Spanish Origin	0	0	0	0	0	0	0	0	0	0	0	0	0	0	0	0	0	0	0	0	0	0	0	0	3.5
Validation	203289	0	0	37	Female	White	Hispanic, Latino, or Spanish Origin	0	1	0	0	0	0	0	0	0	0	0	0	0	0	0	0	0	0	0	0	0	0	0	0	4
Validation	253309	0	0	56	Male	White	Hispanic, Latino, or Spanish Origin	0	0	0	0	0	0	0	0	1	1	0	0	0	0	0	1	0	0	0	0	0	0	0	3	9
Validation	708271	0	0	49	Female	White	Hispanic, Latino, or Spanish Origin	0	1	0	1	0	0	0	0	0	0	0	0	0	0	0	0	0	0	0	0	0	0	0	0	4.5
Derivation	829341	0	0	36	Male	White	Hispanic, Latino, or Spanish Origin	0	0	0	0	1	0	0	0	0	0	0	0	0	0	0	0	0	1	0	0	0	0	0	0	6
Validation	661154	0	0	37	Male	White	Hispanic, Latino, or Spanish Origin	1	1	1	1	0	1	1	0	0	0	0	0	0	0	0	0	0	0	0	0	0	0	0	0	5
Derivation	30580	0	0	28	Male	White	Not Hispanic, Latino, or Spanish Origin	1	1	1	1	1	1	1	1	0	0	0	0	0	0	0	0	0	0	0	0	0	0	0	0	2.5
Derivation	741364	0	0	69	Female	White	Not Hispanic, Latino, or Spanish Origin	1	1	0	0	1	0	1	0	0	1	0	0	0	0	1	0	0	0	0	0	0	0	0	3	5.5
Derivation	958484	0	1	34	Male		Hispanic, Latino, or Spanish Origin	1	1	0	1	0	1	1	0	0	0	0	0	0	0	0	0	0	0	0	0	0	0	0	0	4
Validation	407171	0	0	33	Female	White	Hispanic, Latino, or Spanish Origin	0	0	0	0	0	0	0	0	0	0	0	0	0	0	0	0	0	0	0	0	0	0	0	0	4
Derivation	367780	0	0	34	Female	White	Not Hispanic, Latino, or Spanish Origin	1	1	0	1	1	0	1	0	0	0	0	0	1	0	0	0	0	0	0	0	0	0	1	2	4
Validation	814855	0	0	33	Female	White	Not Hispanic, Latino, or Spanish Origin	0	1	0	0	1	0	1	0	0	0	0	0	0	0	0	0	0	0	0	0	0	0	0	0	2
Derivation	788650	0	0	30	Male			1	0	0	0	0	0	0	0	0	0	0	0	0	0	0	0	0	0	0	0	0	0	0	0	1.5
Validation	918299	0	0	20	Male		Hispanic, Latino, or Spanish Origin	0	0	0	1	0	0	1	0	0	0	0	0	0	0	0	0	0	0	0	0	0	0	0	0	3
Derivation	818445	0	0	27	Male	White	Not Hispanic, Latino, or Spanish Origin	0	1	0	1	1	0	1	0	0	0	0	0	0	0	0	0	0	0	0	0	0	0	0	0	1.5
Derivation	834304	0	0	22	Male	White	Hispanic, Latino, or Spanish Origin	0	1	0	0	1	1	0	0	0	0	0	0	0	0	0	0	0	0	0	0	0	0	0	0	3.5
Validation	663759	0	0	28	Female	White	Not Hispanic, Latino, or Spanish Origin	0	0	0	0	0	0	0	0	0	0	0	0	0	0	0	0	0	0	0	0	0	0	0	0	1.5
Validation	138278	0	0	21	Female	White	Not Hispanic, Latino, or Spanish Origin	0	0	0	0	1	1	1	0	0	0	0	0	0	0	0	0	0	0	0	0	0	0	0	0	1.5
Derivation	198465	0	0	40	Male	White	Not Hispanic, Latino, or Spanish Origin	0	0	0	1	0	0	1	0	0	0	0	0	0	0	0	0	0	0	0	0	0	0	0	0	2
Validation	507928	0	0	30	Female	White	Hispanic, Latino, or Spanish Origin	1	0	0	1	0	1	0	0	0	0	0	0	0	0	0	0	0	0	0	0	0	0	0	0	3.5
Validation	524693	0	0	40	Male	Black or African American	Not Hispanic, Latino, or Spanish Origin	0	1	1	1	0	0	1	0	0	0	0	0	0	0	0	0	0	0	0	0	0	0	0	0	5
Derivation	186989	0	0	39	Male	Native Hawaiian or Pacific Islander	Not Hispanic, Latino, or Spanish Origin	0	1	0	1	0	1	0	1	0	0	0	0	0	0	0	0	0	0	0	0	0	0	0	0	4
Derivation	869400	0	0	34	Male	White	Not Hispanic, Latino, or Spanish Origin	1	1	0	1	1	1	0	0	0	0	0	0	0	0	0	0	0	0	0	0	0	0	0	0	2
Validation	802550	0	0	41	Male	White	Hispanic, Latino, or Spanish Origin	0	0	0	1	1	0	1	0	0	0	0	0	0	0	0	0	0	0	0	0	0	0	0	0	4.5
Validation	362899	0	0	29	Male	Black or African American	Not Hispanic, Latino, or Spanish Origin	0	1	0	1	0	0	0	0	0	0	0	0	0	0	0	0	0	0	0	0	0	0	0	0	3.5
Derivation	910196	0	0	35	Female		Not Hispanic, Latino, or Spanish Origin	1	1	0	0	0	0	0	0	0	0	0	0	0	0	0	0	0	0	0	0	0	0	0	0	2
Derivation	746194	0	0	42	Male		Hispanic, Latino, or Spanish Origin	0	0	0	0	0	1	0	0	0	0	0	0	0	0	0	0	0	0	0	0	0	0	0	0	4.5
Derivation	466380	0	0	32	Male	Black or African American	Not Hispanic, Latino, or Spanish Origin	0	0	0	0	0	0	0	0	0	0	0	0	0	0	0	0	0	0	0	0	0	0	0	0	4
Validation	13201	0	0	35	Male	White	Hispanic, Latino, or Spanish Origin	1	1	1	1	0	1	0	0	0	0	0	0	0	0	0	0	0	0	0	0	0	0	0	0	5
Derivation	64731	0	0	42	Male	White	Not Hispanic, Latino, or Spanish Origin	0	1	1	1	1	0	0	0	0	0	0	0	0	0	0	0	0	0	0	0	0	0	0	0	3.5
Derivation	989087	0	0	21	Female	White	Not Hispanic, Latino, or Spanish Origin	0	0	0	0	0	0	0	0	0	0	0	0	0	0	0	0	0	0	0	0	0	0	0	0	1.5
Derivation	514258	0	1	28	Female	Native Hawaiian or Pacific Islander	Not Hispanic, Latino, or Spanish Origin	0	0	0	0	0	0	0	0	0	0	0	0	0	0	0	0	0	0	0	0	0	0	0	0	3.5
Derivation	220741	0	0	29	Male	White	Not Hispanic, Latino, or Spanish Origin	1	0	1	1	1	0	0	1	0	0	0	0	0	0	0	0	0	0	0	0	0	0	0	0	2.5
Validation	954692	0	0	32	Male	White	Hispanic, Latino, or Spanish Origin	0	0	0	1	1	0	1	0	0	0	0	0	0	0	0	0	0	0	0	0	0	0	0	0	4
Derivation	430409	0	0	62	Male	White	Hispanic, Latino, or Spanish Origin	0	0	0	0	0	0	0	0	0	0	0	0	1	0	0	1	1	0	0	0	1	0	0	12	9.5
Derivation	71872	0	0	18	Female	White	Hispanic, Latino, or Spanish Origin	0	0	0	0	0	0	0	0	0	0	0	0	0	0	0	0	0	0	0	0	0	0	0	0	3
Validation	457470	0	0	23	Male	White	Hispanic, Latino, or Spanish Origin	1	1	0	1	1	1	0	0	0	0	0	0	0	0	0	0	0	0	0	0	0	0	0	0	3.5
Validation	88217	0	0	26	Male	White	Hispanic, Latino, or Spanish Origin	0	1	1	1	0	0	1	1	0	0	0	0	0	0	0	0	0	0	0	0	0	0	0	0	4.5
Validation	148218	0	0	58	Female	White	Not Hispanic, Latino, or Spanish Origin	1	1	0	1	0	0	1	0	0	0	0	0	0	0	0	0	0	0	0	0	0	0	0	1	3
Derivation	507992	0	0	33	Female			0	0	0	0	0	0	0	0	0	0	0	0	0	0	0	0	0	0	0	0	0	0	0	0	2
Derivation	862998	0	0	37	Male	White	Not Hispanic, Latino, or Spanish Origin	1	1	0	1	0	0	1	0	0	0	0	0	0	0	0	0	0	0	0	0	0	0	0	0	2
Derivation	356398	0	0	24	Male	White	Hispanic, Latino, or Spanish Origin	0	1	0	1	0	0	0	0	0	0	0	0	1	0	0	0	0	0	0	0	0	0	0	1	4.5
Derivation	863222	0	0	27	Male		Hispanic, Latino, or Spanish Origin	0	1	0	1	0	0	1	0	0	0	0	0	0	0	0	0	0	0	0	0	0	0	0	0	3.5
Derivation	537337	0	0	21	Female	White	Hispanic, Latino, or Spanish Origin	1	1	1	1	1	1	1	0	0	0	0	0	0	0	0	0	0	0	0	0	0	0	0	0	4.5
Derivation	183893	0	0	27	Female	White	Not Hispanic, Latino, or Spanish Origin	0	1	0	0	1	0	0	0	0	0	0	0	0	0	0	0	0	0	0	0	0	0	0	0	1.5
Derivation	540644	0	0	24	Male			1	0	0	0	0	0	1	0	0	0	0	0	0	0	0	0	0	0	0	0	0	0	0	0	1.5
Derivation	547023	0	0	28	Female	White	Hispanic, Latino, or Spanish Origin	0	0	0	0	0	0	0	0	0	0	0	0	0	0	0	0	0	0	0	0	0	0	0	0	3.5
Derivation	69138	0	0	28	Female	Black or African American	Not Hispanic, Latino, or Spanish Origin	0	0	0	0	0	0	0	0	0	0	0	0	0	0	0	0	0	0	0	0	0	0	0	0	3.5
Derivation	294864	0	0	32	Male		Hispanic, Latino, or Spanish Origin	1	1	0	0	0	0	1	0	0	0	0	0	0	0	0	0	0	0	0	0	0	0	0	0	4
Validation	872855	0	0	57	Female	White	Hispanic, Latino, or Spanish Origin	0	1	1	1	0	1	0	0	0	0	0	0	0	0	0	0	0	0	0	0	0	0	0	1	6
Derivation	618010	0	0	19	Female	White	Not Hispanic, Latino, or Spanish Origin	0	1	0	0	0	0	0	0	0	0	0	0	0	0	0	0	0	0	0	0	0	0	0	0	1
Derivation	52067	0	0	22	Female			1	1	0	1	1	0	0	0	0	0	0	0	0	0	0	0	0	0	0	0	0	0	0	0	1.5
Derivation	546534	0	1	38	Male	White	Hispanic, Latino, or Spanish Origin	0	0	1	1	0	1	0	0	0	0	0	0	0	0	0	0	0	0	0	0	0	0	0	0	5
Validation	55821	0	0	22	Male			0	1	1	0	1	1	0	0	0	0	0	0	0	0	0	0	0	0	0	0	0	0	0	0	2.5
Derivation	726608	0	0	48	Male	White	Not Hispanic, Latino, or Spanish Origin	0	0	0	0	0	0	0	0	0	0	0	0	0	0	0	0	0	0	0	0	0	0	0	0	2.5
Derivation	932524	0	0	32	Male	White	Hispanic, Latino, or Spanish Origin	0	1	0	0	0	0	0	0	0	0	0	0	0	0	0	0	0	0	0	0	0	0	0	0	4
Derivation	664907	0	0	41	Male			0	0	0	0	0	0	0	0	0	0	0	0	0	0	0	0	0	0	0	0	0	0	0	0	2.5
Derivation	469243	0	0	25	Female			1	1	1	1	1	0	1	0	0	0	0	0	0	0	0	0	0	0	0	0	0	0	0	0	2.5
Derivation	275379	0	0	25	Female	White	Hispanic, Latino, or Spanish Origin	0	0	0	0	0	0	0	0	0	0	0	0	0	0	0	0	0	0	0	0	0	0	0	0	3.5
Derivation	454946	0	0	25	Male			0	0	0	0	0	0	0	0	0	0	0	0	0	0	0	0	0	0	0	0	0	0	0	0	1.5
Validation	274143	0	0	38	Female	Native Hawaiian or Pacific Islander	Not Hispanic, Latino, or Spanish Origin	0	0	0	1	1	1	0	0	0	0	0	0	0	0	0	0	0	1	0	0	0	0	0	0	6
Derivation	841380	0	0	32	Male	White	Not Hispanic, Latino, or Spanish Origin	0	0	0	0	0	0	0	0	0	0	0	0	0	0	0	0	0	0	0	0	0	0	0	0	2
Derivation	12987	0	0	29	Male	White	Not Hispanic, Latino, or Spanish Origin	1	0	0	1	1	0	1	1	0	0	0	0	0	0	0	0	0	0	0	0	0	0	0	0	1.5
Derivation	196842	0	0	22	Male	White	Not Hispanic, Latino, or Spanish Origin	0	0	0	0	0	0	0	0	0	0	0	0	0	0	0	0	0	0	0	0	0	0	0	0	1.5
Derivation	880998	0	0	22	Female	Black or African American	Not Hispanic, Latino, or Spanish Origin	0	0	0	0	0	0	0	0	0	0	0	0	0	0	0	0	0	0	0	0	0	0	0	0	3.5
Derivation	839756	0	0	29	Male	White	Not Hispanic, Latino, or Spanish Origin	0	0	0	0	0	1	0	0	0	0	0	0	0	0	0	0	0	0	0	0	0	0	0	0	1.5
Derivation	183675	0	0	31	Female	White	Hispanic, Latino, or Spanish Origin	1	1	1	1	0	0	1	0	0	0	0	0	0	0	0	0	0	0	0	0	0	0	0	0	5
Validation	830026	0	0	34	Male	White	Not Hispanic, Latino, or Spanish Origin	1	0	1	1	0	0	0	1	0	0	0	0	0	0	0	0	0	0	0	0	0	0	0	0	3
Validation	209181	0	0	20	Male	Black or African American	Not Hispanic, Latino, or Spanish Origin	1	1	1	0	1	0	0	0	0	0	0	0	0	0	0	0	0	0	0	0	0	0	0	0	4
Derivation	428980	0	0	24	Female	White	Hispanic, Latino, or Spanish Origin	1	1	0	1	0	0	1	0	0	0	0	1	0	0	0	0	0	0	0	0	0	0	0	0	4.5
Derivation	880317	0	0	33	Female	White	Not Hispanic, Latino, or Spanish Origin	0	1	0	0	0	0	0	0	0	0	0	0	0	0	0	0	0	0	0	0	0	0	0	0	2
Derivation	623488	0	0	21	Female	White	Not Hispanic, Latino, or Spanish Origin	1	1	0	1	0	0	1	0	0	0	0	0	0	0	0	0	0	0	0	0	0	0	0	0	1.5
Derivation	79755	0	0	20	Female	White	Not Hispanic, Latino, or Spanish Origin	0	0	0	0	0	0	0	0	0	0	0	0	0	0	0	0	0	0	0	0	0	0	0	0	1
Derivation	805635	0	0	38	Female	Asian	Not Hispanic, Latino, or Spanish Origin	0	0	0	1	1	1	0	0	0	0	0	0	0	0	0	0	0	0	0	0	0	0	0	0	4
Validation	973047	0	0	44	Male	White	Not Hispanic, Latino, or Spanish Origin	0	0	0	0	0	0	0	0	0	0	0	0	0	0	0	0	0	0	0	0	0	0	0	0	2.5
Derivation	615489	0	0	25	Female	White	Hispanic, Latino, or Spanish Origin	0	1	1	1	0	1	1	1	0	0	0	0	1	0	0	0	0	0	0	0	0	0	0	1	5.5
Derivation	230227	0	0	21	Male	White	Not Hispanic, Latino, or Spanish Origin	0	1	0	1	1	0	1	1	0	0	0	0	0	0	0	0	0	0	0	0	0	0	0	0	1.5
Validation	127991	0	0	22	Male	White	Hispanic, Latino, or Spanish Origin	1	0	1	1	1	1	1	0	0	0	0	0	0	0	0	0	0	0	0	0	0	0	0	0	4.5
Derivation	931100	0	0	25	Male	White	Not Hispanic, Latino, or Spanish Origin	1	1	1	0	1	0	1	0	0	0	0	0	0	0	0	0	0	0	0	0	0	0	0	0	2.5
Derivation	441157	0	0	28	Male	Asian	Not Hispanic, Latino, or Spanish Origin	1	1	0	1	1	0	1	0	0	0	0	0	0	0	0	0	0	0	0	0	0	0	0	0	3.5
Derivation	712821	0	0	20	Female	Black or African American	Not Hispanic, Latino, or Spanish Origin	1	1	1	1	1	1	1	0	0	0	0	0	0	0	0	0	0	0	0	0	0	0	0	0	4
Derivation	339012	0	0	22	Female	White	Not Hispanic, Latino, or Spanish Origin	0	0	0	0	0	0	0	0	0	0	0	0	0	0	0	0	0	0	0	0	0	0	0	0	1.5
Validation	606929	0	0	44	Female	White	Hispanic, Latino, or Spanish Origin	1	0	0	1	1	0	1	0	0	0	0	0	0	0	0	0	0	0	0	0	0	0	0	0	4.5
Validation	846562	0	0	52	Female			1	1	1	0	1	1	0	1	0	0	0	0	0	0	0	0	0	0	0	0	0	0	0	1	4
Validation	952080	0	0	35	Male	White	Not Hispanic, Latino, or Spanish Origin	0	0	1	0	0	1	0	0	0	0	0	0	0	0	0	0	0	0	0	0	0	0	0	0	3
Validation	684111	0	0	35	Male	Native Hawaiian or Pacific Islander	Not Hispanic, Latino, or Spanish Origin	0	1	1	1	1	0	1	0	0	0	0	0	0	0	0	0	0	1	0	0	0	0	0	0	7
Derivation	159415	0	0	47	Female	White	Not Hispanic, Latino, or Spanish Origin	0	1	1	1	1	0	1	1	0	0	0	0	0	0	0	0	0	0	0	0	0	0	0	0	3.5
Validation	462784	0	0	44	Female			1	1	0	1	1	1	0	0	0	0	0	0	0	0	0	0	0	0	0	0	0	0	0	0	2.5
Validation	256277	0	0	24	Female	White	Not Hispanic, Latino, or Spanish Origin	0	0	1	1	1	1	1	0	0	0	0	0	1	0	0	0	0	0	0	0	0	0	0	1	3.5
Derivation	456718	0	0	22	Female	White	Hispanic, Latino, or Spanish Origin	1	1	0	1	1	0	0	0	0	0	0	0	0	0	0	0	0	0	0	0	0	0	0	0	3.5
Validation	320296	0	0	21	Female	White	Hispanic, Latino, or Spanish Origin	0	0	0	0	0	0	1	0	0	0	0	0	0	0	0	0	0	0	0	0	0	0	0	0	3.5
Derivation	593491	0	0	26	Female	Native Hawaiian or Pacific Islander	Not Hispanic, Latino, or Spanish Origin	0	1	0	1	0	0	0	0	0	0	0	0	0	0	0	0	0	0	0	0	0	0	0	0	3.5
Derivation	74879	0	0	25	Female			0	0	0	0	0	0	0	0	0	0	0	0	0	0	0	0	0	0	0	0	0	0	0	0	1.5
Validation	506730	0	0	30	Male	White	Not Hispanic, Latino, or Spanish Origin	0	0	0	0	0	0	0	0	0	0	0	0	0	0	0	0	0	0	0	0	0	0	0	0	1.5
Derivation	181689	0	0	43	Female	White	Hispanic, Latino, or Spanish Origin	0	1	0	1	1	1	0	0	0	0	0	0	0	0	0	0	0	0	0	0	0	0	0	0	4.5
Derivation	21393	0	0	33	Female	White	Hispanic, Latino, or Spanish Origin	0	0	0	1	1	0	1	0	0	0	0	0	0	0	0	0	0	0	0	0	0	0	0	0	4
Derivation	198907	0	0	30	Male	White	Not Hispanic, Latino, or Spanish Origin	0	0	0	0	0	0	0	0	0	0	0	0	0	0	0	0	0	0	0	0	0	0	0	0	1.5
Validation	761323	0	0	31	Male			0	1	0	1	1	0	1	1	0	0	0	0	0	0	0	0	0	0	0	0	0	0	0	0	2
Derivation	767721	0	0	20	Female	White	Not Hispanic, Latino, or Spanish Origin	1	1	0	0	1	0	1	0	0	0	0	0	0	0	0	0	0	0	0	0	0	0	0	0	1
Derivation	615020	0	0	32	Male	White	Not Hispanic, Latino, or Spanish Origin	1	1	1	1	0	1	1	1	0	0	0	0	0	0	0	0	0	0	0	0	0	0	0	0	3
Derivation	805663	0	0	29	Male	White	Hispanic, Latino, or Spanish Origin	1	1	1	1	1	0	1	0	0	0	0	0	0	0	0	0	0	0	0	0	0	0	0	0	4.5
Validation	563419	0	0	27	Female	Black or African American	Not Hispanic, Latino, or Spanish Origin	0	1	0	1	1	0	1	0	0	0	0	0	0	0	0	0	0	0	0	0	0	0	0	0	3.5
Derivation	420635	0	0	44	Male	White	Hispanic, Latino, or Spanish Origin	1	1	0	1	0	0	1	0	0	0	0	0	0	0	0	0	0	0	0	0	0	0	0	0	4.5
Derivation	552223	0	0	20	Female		Hispanic, Latino, or Spanish Origin	1	1	1	1	1	1	1	0	0	0	0	0	1	0	0	0	0	0	0	0	0	0	0	1	5
Derivation	430879	0	0	23	Male	White	Not Hispanic, Latino, or Spanish Origin	0	1	0	0	1	1	1	0	0	0	0	0	0	0	0	0	0	0	0	0	0	0	0	0	1.5
Derivation	754619	0	0	58	Male		Not Hispanic, Latino, or Spanish Origin	1	1	0	1	1	0	1	0	0	0	0	0	0	0	0	0	0	0	0	0	0	0	0	1	3
Derivation	729991	0	0	20	Female	White	Not Hispanic, Latino, or Spanish Origin	1	1	0	1	1	1	1	0	0	0	0	0	0	0	0	0	0	0	0	0	0	0	0	0	1
Derivation	128559	0	0	42	Male	White	Hispanic, Latino, or Spanish Origin	1	0	1	1	0	0	0	0	0	0	0	0	0	0	0	0	0	0	0	0	0	0	0	0	5.5
Derivation	123565	0	0	42	Female	White	Hispanic, Latino, or Spanish Origin	1	0	0	1	1	1	0	1	0	0	0	0	0	0	0	0	0	0	0	0	0	0	0	0	4.5
Validation	763847	0	0	44	Female	White	Hispanic, Latino, or Spanish Origin	1	1	1	1	0	1	1	0	0	0	0	0	0	0	0	0	0	0	0	0	0	0	0	0	5.5
Derivation	478401	0	0	29	Female		Hispanic, Latino, or Spanish Origin	0	0	0	0	1	0	0	0	0	0	0	0	0	0	0	0	0	0	0	0	0	0	0	0	3.5
Validation	729462	0	0	43	Female			0	1	0	1	1	0	0	0	0	0	0	0	0	0	0	0	0	0	0	0	0	0	0	0	2.5
Derivation	564268	0	0	19	Female			0	1	0	0	0	0	1	0	0	0	0	0	0	0	0	0	0	0	0	0	0	0	0	0	1
Derivation	897656	0	0	23	Male			1	1	0	1	1	0	1	0	0	0	0	0	0	0	0	0	0	0	0	0	0	0	0	0	1.5
Derivation	177931	0	0	48	Female			1	1	1	1	0	0	0	0	0	0	0	0	0	0	0	0	0	0	0	0	0	0	0	0	3.5
Derivation	786211	0	0	26	Female	White	Hispanic, Latino, or Spanish Origin	1	1	1	0	1	0	1	0	0	0	0	0	0	0	0	0	0	0	0	0	0	0	0	0	4.5
Derivation	548904	0	0	53	Male		Hispanic, Latino, or Spanish Origin	1	1	1	1	0	0	0	0	0	0	0	0	0	0	0	0	0	0	0	0	0	0	0	1	6
Derivation	143313	0	0	47	Male	Black or African American	Not Hispanic, Latino, or Spanish Origin	1	0	0	1	0	0	0	1	0	0	0	0	0	0	0	0	0	0	0	0	0	0	0	0	4.5
Derivation	664803	0	0	47	Male	White		0	1	0	1	0	0	0	0	0	0	0	0	0	0	0	0	0	0	0	0	0	0	0	0	2.5
Derivation	105485	0	0	41	Female	Native Hawaiian or Pacific Islander	Not Hispanic, Latino, or Spanish Origin	0	0	0	0	0	0	0	0	0	1	0	0	0	0	0	0	0	1	0	0	0	0	0	0	7.5
Derivation	628979	0	0	49	Male			0	0	0	0	0	0	0	0	0	0	0	0	0	0	0	0	0	0	0	0	0	0	0	0	2.5
Derivation	900382	0	0	30	Male	White	Not Hispanic, Latino, or Spanish Origin	0	0	0	0	0	0	0	0	0	0	0	1	0	0	0	0	0	0	0	0	0	0	0	0	2.5
Derivation	938896	0	0	40	Female	White	Hispanic, Latino, or Spanish Origin	0	1	1	0	1	0	0	0	0	0	0	0	0	0	0	0	0	0	0	0	0	0	0	0	5
Validation	139427	0	0	24	Male	Asian	Not Hispanic, Latino, or Spanish Origin	0	1	1	1	1	1	0	0	0	0	0	0	0	0	0	0	0	0	0	0	0	0	0	0	4.5
Derivation	960857	0	0	38	Female		Hispanic, Latino, or Spanish Origin	1	1	0	1	0	0	0	0	0	0	0	0	0	0	0	0	0	0	0	0	0	0	0	0	4
Derivation	420734	0	0	22	Female	White	Not Hispanic, Latino, or Spanish Origin	0	0	0	0	0	0	1	0	0	0	0	0	0	0	0	0	0	0	0	0	0	0	0	0	1.5
Derivation	878872	0	0	39	Female	White	Hispanic, Latino, or Spanish Origin	0	0	1	1	0	0	0	0	0	0	0	0	0	0	0	0	0	0	0	0	0	0	0	0	5
Derivation	90705	0	0	52	Female		Hispanic, Latino, or Spanish Origin	1	1	1	1	0	0	1	0	0	0	0	0	0	0	0	0	0	0	0	0	0	0	0	1	6
Derivation	517337	0	0	28	Male		Hispanic, Latino, or Spanish Origin	0	1	1	1	1	1	0	0	0	0	0	0	0	0	0	0	0	0	0	0	0	0	0	0	4.5
Derivation	778331	0	0	19	Male		Hispanic, Latino, or Spanish Origin	0	0	1	1	0	0	1	0	0	0	0	0	0	0	0	0	0	0	0	0	0	0	0	0	4
Validation	657339	0	0	21	Male	White	Hispanic, Latino, or Spanish Origin	1	1	0	1	1	1	1	0	0	0	0	0	0	0	0	0	0	0	0	0	0	0	0	0	3.5
Derivation	930834	0	0	26	Female	White	Not Hispanic, Latino, or Spanish Origin	1	0	0	1	0	1	1	0	0	0	0	0	0	0	0	0	0	0	0	0	0	0	0	0	1.5
Validation	758365	0	0	37	Male	Asian	Not Hispanic, Latino, or Spanish Origin	0	1	1	1	1	1	1	0	0	0	0	0	0	0	0	0	0	0	0	0	0	0	0	0	5
Derivation	265973	0	1	76	Male	White	Hispanic, Latino, or Spanish Origin	1	0	0	0	0	0	0	0	1	0	0	0	0	0	0	0	0	0	0	0	0	0	0	4	8
Derivation	779212	0	0	25	Female	White	Not Hispanic, Latino, or Spanish Origin	0	0	0	0	0	0	0	0	0	0	0	0	0	0	0	0	0	0	0	0	0	0	0	0	1.5
Validation	701712	0	0	22	Female	White	Not Hispanic, Latino, or Spanish Origin	0	0	0	0	0	0	0	0	0	0	0	0	0	0	0	0	0	0	0	0	0	0	0	0	1.5
Validation	903779	0	0	37	Female	White	Not Hispanic, Latino, or Spanish Origin	0	0	0	0	0	0	0	0	0	0	0	0	0	0	0	0	0	0	0	0	0	0	0	0	2
Derivation	556192	0	0	60	Male			1	1	0	1	0	0	0	0	0	0	0	0	0	0	0	0	0	0	0	0	0	0	0	2	3
Validation	358853	0	0	30	Male	White	Not Hispanic, Latino, or Spanish Origin	1	1	1	1	0	1	0	0	0	0	0	0	0	0	0	0	0	0	0	0	0	0	0	0	2.5
Validation	56874	0	0	38	Male	White	Not Hispanic, Latino, or Spanish Origin	0	1	0	0	1	0	1	1	0	0	0	0	0	0	0	0	0	0	0	0	0	0	0	0	2
Derivation	834541	0	0	21	Male	White	Not Hispanic, Latino, or Spanish Origin	1	1	1	1	1	1	1	1	0	0	0	0	0	0	0	0	0	0	0	0	0	0	0	0	2.5
Validation	702590	0	0	34	Male	White	Hispanic, Latino, or Spanish Origin	1	0	0	1	1	0	0	0	0	0	0	0	0	0	0	0	0	0	0	0	0	0	0	0	4
Validation	877300	0	0	37	Male	Native Hawaiian or Pacific Islander	Not Hispanic, Latino, or Spanish Origin	1	1	0	1	1	1	0	0	0	0	0	0	0	0	0	0	0	0	0	0	0	0	0	0	4
Validation	428667	0	0	32	Male	White	Not Hispanic, Latino, or Spanish Origin	1	1	1	1	1	1	0	0	0	0	0	0	0	0	0	0	0	0	0	0	0	0	0	0	3
Derivation	272356	0	0	23	Female			1	1	0	0	0	0	1	0	0	0	0	0	0	0	0	0	0	0	0	0	0	0	0	0	1.5
Derivation	384942	0	0	24	Female	White	Not Hispanic, Latino, or Spanish Origin	1	1	0	0	0	1	1	0	0	0	0	0	0	0	0	0	0	0	0	0	0	0	0	0	1.5
Derivation	823859	0	0	48	Male	White	Hispanic, Latino, or Spanish Origin	0	0	0	0	0	0	0	0	0	0	0	0	0	0	0	0	0	0	0	0	0	0	0	0	4.5
Derivation	968296	0	0	19	Female	White	Hispanic, Latino, or Spanish Origin	1	1	1	0	0	0	0	0	0	0	0	0	0	0	0	0	0	0	0	0	0	0	0	0	4
Derivation	946325	0	0	21	Male	White	Not Hispanic, Latino, or Spanish Origin	0	1	1	1	1	0	1	0	0	0	0	0	0	0	0	0	0	0	0	0	0	0	0	0	2.5
Derivation	298907	0	0	57	Female	Native Hawaiian or Pacific Islander	Not Hispanic, Latino, or Spanish Origin	1	1	0	1	1	1	0	1	0	0	0	0	0	0	0	0	0	0	0	0	0	0	0	1	5
Derivation	191606	0	0	28	Male	White	Hispanic, Latino, or Spanish Origin	1	1	0	1	1	0	0	0	0	0	0	0	0	0	0	0	0	0	0	0	0	0	0	0	3.5
Derivation	830580	0	0	45	Female			1	1	0	1	1	0	1	0	0	0	0	0	0	0	0	0	0	0	0	0	0	0	0	0	2.5
Derivation	607798	0	0	30	Female	White	Hispanic, Latino, or Spanish Origin	1	1	1	1	1	1	1	0	0	0	0	0	0	0	0	0	0	0	0	0	0	0	0	0	4.5
Derivation	814520	0	0	24	Female	White	Hispanic, Latino, or Spanish Origin	1	1	1	1	1	1	1	0	0	0	0	0	0	0	0	0	0	0	0	0	0	0	0	0	4.5
Validation	791255	0	0	27	Male	White	Not Hispanic, Latino, or Spanish Origin	0	1	0	1	1	0	1	0	0	0	0	0	0	0	0	0	0	0	0	0	0	0	0	0	1.5
Validation	504902	0	0	41	Male	White	Hispanic, Latino, or Spanish Origin	1	1	0	0	1	0	0	0	0	0	0	0	0	0	0	0	0	0	0	0	0	0	0	0	4.5
Derivation	351339	0	0	36	Female	White	Not Hispanic, Latino, or Spanish Origin	0	1	0	0	0	0	0	0	0	0	0	0	0	0	0	0	0	0	0	0	0	0	0	0	2
Derivation	773632	0	0	34	Male			0	1	1	1	1	1	1	0	0	0	0	0	0	0	0	0	0	0	0	0	0	0	0	0	3
Derivation	317202	0	0	31	Male	Black or African American	Not Hispanic, Latino, or Spanish Origin	1	1	1	0	1	1	1	0	0	0	0	0	0	0	0	0	0	0	0	0	0	0	0	0	5
Validation	71245	0	0	59	Male	White	Hispanic, Latino, or Spanish Origin	1	1	0	1	0	0	0	0	0	0	0	0	0	0	0	0	0	0	0	0	0	0	0	1	5
Validation	675937	0	0	35	Male	White	Hispanic, Latino, or Spanish Origin	0	0	1	1	1	0	1	0	0	0	0	0	0	0	0	0	0	0	0	0	0	0	0	0	5
Validation	476550	0	0	21	Male	White	Hispanic, Latino, or Spanish Origin	1	0	0	0	1	0	0	0	0	0	0	0	0	0	0	0	0	0	0	0	0	0	0	0	3.5
Derivation	197207	0	0	38	Female			0	1	0	0	0	0	0	0	0	0	0	0	0	0	0	0	0	0	0	0	0	0	0	0	2
Derivation	749053	0	0	26	Male	White	Not Hispanic, Latino, or Spanish Origin	0	0	0	1	0	0	1	0	0	0	0	0	0	0	0	0	0	0	0	0	0	0	0	0	1.5
Derivation	417868	0	0	20	Male	White	Not Hispanic, Latino, or Spanish Origin	0	1	1	0	0	0	1	0	0	0	0	0	0	0	0	0	0	0	0	0	0	0	0	0	2
Derivation	553734	0	0	22	Male	White	Hispanic, Latino, or Spanish Origin	0	1	0	1	0	1	1	0	0	0	0	0	0	0	0	0	0	0	0	0	0	0	0	0	3.5
Derivation	259708	0	0	42	Male	White	Not Hispanic, Latino, or Spanish Origin	0	0	0	0	0	1	1	0	0	0	0	0	0	0	0	0	0	0	0	0	0	0	0	0	2.5
Derivation	128862	0	0	29	Female	White	Not Hispanic, Latino, or Spanish Origin	0	1	0	1	1	1	0	0	0	0	0	0	0	0	0	0	0	0	0	0	0	0	0	0	1.5
Derivation	530798	0	0	39	Female		Hispanic, Latino, or Spanish Origin	0	1	1	1	0	0	1	1	0	0	0	0	0	0	0	0	0	0	0	0	0	0	0	0	5
Derivation	629543	0	0	29	Male	White	Not Hispanic, Latino, or Spanish Origin	0	1	0	0	1	0	0	0	0	0	0	0	0	0	0	0	0	0	0	0	0	0	0	0	1.5
Validation	647104	0	0	19	Female			1	1	1	1	0	1	1	1	0	0	0	0	0	0	0	0	0	0	0	0	0	0	0	0	2
Validation	804667	0	0	19	Male			1	1	1	0	0	0	0	0	0	0	0	0	0	0	0	0	0	0	0	0	0	0	0	0	2
Derivation	567306	0	0	22	Male			1	1	1	0	1	1	0	0	0	0	0	0	0	0	0	0	0	0	0	0	0	0	0	0	2.5
Derivation	410676	0	0	22	Male			0	1	1	0	1	0	0	0	0	0	0	0	0	0	0	0	0	0	0	0	0	0	0	0	2.5
Derivation	982862	0	0	32	Male	White	Not Hispanic, Latino, or Spanish Origin	0	1	0	0	0	0	0	0	0	0	0	0	0	0	0	0	0	0	0	0	0	0	0	0	2
Validation	878195	0	0	45	Male			0	0	0	0	0	0	0	0	0	0	0	0	0	0	0	0	0	0	0	0	0	0	0	0	2.5
Derivation	854217	0	0	22	Female		Not Hispanic, Latino, or Spanish Origin	0	1	1	0	0	1	0	0	0	0	0	0	0	0	0	0	0	0	0	0	0	0	0	0	2.5
Validation	494113	0	0	26	Male	White	Not Hispanic, Latino, or Spanish Origin	0	0	0	0	0	0	0	0	0	0	0	0	0	0	0	0	0	0	0	0	0	0	0	0	1.5
Derivation	394105	0	0	42	Female	White	Hispanic, Latino, or Spanish Origin	1	1	1	1	1	1	1	0	0	0	0	0	0	0	0	0	0	0	0	0	0	0	0	0	5.5
Derivation	49263	0	0	18	Female			1	1	1	0	1	1	0	1	0	0	0	0	0	0	0	0	0	0	0	0	0	0	0	0	2
Derivation	956106	0	0	19	Male			0	1	0	1	1	0	0	1	0	0	0	0	0	0	0	0	0	0	0	0	0	0	0	0	1
Validation	595697	0	0	33	Male	White	Not Hispanic, Latino, or Spanish Origin	1	1	0	0	0	1	0	0	0	0	0	0	0	0	0	0	0	0	0	0	0	0	0	0	2
Derivation	235596	0	0	20	Male			0	1	0	0	0	0	1	0	0	0	0	0	0	0	0	0	0	0	0	0	0	0	0	0	1
Derivation	180027	0	0	18	Male	White	Hispanic, Latino, or Spanish Origin	1	1	1	1	0	1	0	0	0	0	0	0	0	0	0	0	0	0	0	0	0	0	0	0	4
Derivation	270356	0	0	20	Male	White	Not Hispanic, Latino, or Spanish Origin	0	1	0	0	1	0	1	0	0	0	0	0	0	0	0	0	0	0	0	0	0	0	0	0	1
Derivation	143148	0	0	47	Male	White	Hispanic, Latino, or Spanish Origin	0	0	0	1	1	0	0	0	0	0	0	0	0	0	0	0	0	0	0	0	0	0	0	0	4.5
Derivation	607083	0	0	44	Male	White	Not Hispanic, Latino, or Spanish Origin	0	1	1	0	1	0	1	0	0	0	0	0	0	0	0	0	0	0	0	0	0	0	0	0	3.5
Derivation	306537	0	0	28	Male		Hispanic, Latino, or Spanish Origin	0	1	0	1	1	0	1	0	0	0	0	0	0	0	0	0	0	0	0	0	0	0	0	0	3.5
Derivation	653917	0	0	45	Male	White	Hispanic, Latino, or Spanish Origin	0	0	0	1	0	1	0	0	0	0	0	0	0	0	0	0	0	0	0	0	0	0	0	0	4.5
Validation	120232	0	0	66	Male	White		0	0	0	1	0	0	1	0	0	0	0	0	0	0	0	0	0	0	0	0	0	0	0	2	3.5
Validation	716947	0	0	58	Female			1	1	0	0	0	0	0	0	0	0	0	0	0	0	0	0	0	0	0	0	0	0	0	1	3
Derivation	32633	0	0	58	Female			0	0	0	1	1	0	0	0	0	0	0	0	0	0	0	0	0	0	0	0	0	0	0	1	3
Validation	239921	0	0	20	Male	White	Not Hispanic, Latino, or Spanish Origin	1	0	1	1	1	1	1	0	0	0	0	0	0	0	0	0	0	0	0	0	0	0	0	0	2
Derivation	917842	0	0	40	Male	White	Hispanic, Latino, or Spanish Origin	0	1	1	0	1	1	0	0	0	0	0	0	0	0	0	0	0	0	0	0	0	0	0	0	5
Derivation	875047	0	0	36	Male			0	0	1	1	1	1	0	1	0	0	0	0	0	0	0	0	0	0	0	0	0	0	0	0	3
Derivation	183085	0	0	18	Female			0	1	0	1	0	0	1	1	0	0	0	0	0	0	0	0	0	0	0	0	0	0	0	0	1
Derivation	469586	0	0	41	Male		Hispanic, Latino, or Spanish Origin	0	1	0	0	1	1	1	0	0	0	0	0	0	0	0	0	0	0	0	0	0	0	0	0	4.5
Validation	878425	0	0	50	Male			0	0	0	0	0	0	0	0	0	0	0	0	0	0	0	0	0	0	0	0	0	0	0	1	2.5
Derivation	367144	0	0	23	Female			0	0	0	0	0	0	0	0	0	0	0	0	0	0	0	0	0	0	0	0	0	0	0	0	1.5
Validation	30175	0	0	33	Male	White	Not Hispanic, Latino, or Spanish Origin	0	1	0	1	0	0	0	0	0	0	0	0	0	0	0	0	0	0	0	0	0	0	0	0	2
Derivation	166855	0	0	26	Female	Asian	Not Hispanic, Latino, or Spanish Origin	0	0	0	1	0	0	1	0	0	0	0	0	0	0	0	0	0	0	0	0	0	0	0	0	3.5
Validation	181955	0	0	21	Male	White		0	0	0	0	0	0	0	0	0	0	0	0	0	0	0	0	0	0	0	0	0	0	0	0	1.5
Derivation	972942	0	0	27	Male	White		0	1	1	1	0	1	1	0	0	0	0	0	0	0	0	0	0	0	0	0	0	0	0	0	2.5
Derivation	303676	0	0	41	Male			0	0	0	0	0	0	0	0	0	0	0	0	0	0	0	0	0	0	0	0	0	0	0	0	2.5
Validation	704577	0	0	24	Male			0	0	0	1	0	0	0	0	0	0	0	0	0	0	0	0	0	0	0	0	0	0	0	0	1.5
Derivation	815406	0	0	41	Male			0	1	0	0	0	0	1	0	0	0	0	0	0	0	0	0	0	0	0	0	0	0	0	0	2.5
Validation	432075	0	0	57	Male	White	Hispanic, Latino, or Spanish Origin	1	0	1	0	0	0	0	0	0	0	0	0	0	0	0	0	0	0	0	0	0	0	0	1	6
Derivation	110239	0	0	26	Male			1	1	0	1	0	1	0	1	0	0	0	0	0	0	0	0	0	0	0	0	0	0	0	0	1.5
Derivation	934260	0	0	32	Female	White	Not Hispanic, Latino, or Spanish Origin	0	1	0	1	1	0	0	0	0	0	0	0	0	0	0	0	0	0	0	0	0	0	0	0	2
Derivation	311987	0	0	57	Male			0	1	0	0	0	0	1	0	0	0	0	0	0	0	0	0	0	0	0	0	0	0	0	1	3
Derivation	636413	0	0	43	Male	White	Not Hispanic, Latino, or Spanish Origin	0	0	0	0	0	0	0	0	0	0	0	0	0	0	0	0	0	0	0	0	0	0	0	0	2.5
Derivation	292085	0	0	24	Male			0	1	0	1	0	1	1	0	0	0	0	0	0	0	0	0	0	0	0	0	0	0	0	0	1.5
Validation	416329	0	0	20	Female			0	1	0	0	0	0	1	0	0	0	0	0	0	0	0	0	0	0	0	0	0	0	0	0	1
Validation	600971	0	0	36	Male	White	Hispanic, Latino, or Spanish Origin	1	0	1	0	0	0	0	0	0	0	0	0	0	0	0	0	0	0	0	0	0	0	0	0	5
Derivation	812292	0	0	32	Female			0	0	0	0	0	0	1	0	0	0	0	0	0	0	0	0	0	0	0	0	0	0	0	0	2
Derivation	121359	0	1	34	Male	White	Hispanic, Latino, or Spanish Origin	1	1	1	1	1	1	1	1	0	0	0	0	0	0	0	0	0	0	0	0	0	0	0	0	5
Validation	720298	0	0	26	Male	White	Not Hispanic, Latino, or Spanish Origin	0	1	0	0	1	0	1	0	0	0	0	0	0	0	0	0	0	0	0	0	0	0	0	0	1.5
Derivation	889993	0	0	37	Female			0	1	0	0	0	0	0	0	0	0	0	0	0	0	0	0	0	0	0	0	0	0	0	0	2
Derivation	175748	0	0	35	Female			0	1	0	1	0	0	0	0	0	0	0	0	0	0	0	0	0	0	0	0	0	0	0	0	2
Validation	313081	0	0	22	Male			0	0	0	1	0	0	0	0	0	0	0	0	0	0	0	0	0	0	0	0	0	0	0	0	1.5
Validation	541415	0	0	32	Male	White	Hispanic, Latino, or Spanish Origin	1	1	0	0	0	0	0	0	0	0	0	0	0	0	0	0	0	0	0	0	0	0	0	0	4
Validation	990775	0	0	26	Male	Asian	Not Hispanic, Latino, or Spanish Origin	0	0	0	0	0	0	0	0	0	0	0	0	0	0	0	0	0	0	0	0	0	0	0	0	3.5
Derivation	131083	0	0	24	Female			0	1	1	0	1	0	0	1	0	0	0	0	0	0	0	0	0	0	0	0	0	0	0	0	2.5
Validation	42681	0	0	30	Male			1	1	0	1	1	1	1	0	0	0	0	0	0	0	0	0	0	0	0	0	0	0	0	0	1.5
Derivation	154378	0	0	53	Male		Hispanic, Latino, or Spanish Origin	1	1	0	0	0	1	1	0	0	0	0	0	0	0	0	0	0	0	0	0	0	0	0	1	5
Validation	839743	0	0	27	Male			0	1	0	1	1	1	0	1	0	0	0	0	0	0	0	0	0	0	0	0	0	0	0	0	1.5
Validation	30091	0	0	24	Male			0	0	0	0	0	0	0	0	0	0	0	0	0	0	0	0	0	0	0	0	0	0	0	0	1.5
Derivation	2578	0	0	20	Male		Hispanic, Latino, or Spanish Origin	0	0	0	1	0	0	0	0	0	0	0	0	0	0	0	0	0	0	0	0	0	0	0	0	3
Derivation	174002	0	0	26	Male			1	0	0	1	0	0	0	0	0	0	0	0	0	0	0	0	0	0	0	0	0	0	0	0	1.5
Derivation	423512	0	0	20	Female	White	Not Hispanic, Latino, or Spanish Origin	0	1	1	1	0	0	1	0	0	0	0	0	0	0	0	0	0	0	0	0	0	0	0	0	2
Derivation	547922	0	0	29	Male	White	Not Hispanic, Latino, or Spanish Origin	0	0	0	1	0	0	1	0	0	0	0	0	0	0	0	0	0	0	0	0	0	0	0	0	1.5
Validation	887601	0	0	32	Female		Hispanic, Latino, or Spanish Origin	1	1	0	1	1	0	1	0	0	0	0	0	0	0	0	0	0	0	0	0	0	0	0	0	4
Validation	65941	0	0	38	Female	Asian	Not Hispanic, Latino, or Spanish Origin	0	0	0	0	1	1	0	0	0	0	0	0	0	0	0	0	0	0	0	0	0	0	0	0	4
Derivation	238287	0	0	34	Male	White	Not Hispanic, Latino, or Spanish Origin	0	0	0	0	1	0	0	0	0	0	0	0	0	0	0	0	0	0	0	0	0	0	0	0	2
Validation	171828	0	0	37	Female		Hispanic, Latino, or Spanish Origin	0	0	1	1	0	0	0	1	0	0	0	0	0	0	0	0	0	0	0	0	0	0	0	0	5
Derivation	550142	0	0	72	Female	White	Hispanic, Latino, or Spanish Origin	1	1	1	1	1	1	1	0	0	0	0	0	0	0	0	0	0	0	0	0	0	0	0	3	7
Derivation	229808	0	0	33	Female	White	Not Hispanic, Latino, or Spanish Origin	0	0	0	0	0	0	0	0	0	0	0	0	0	0	0	0	0	0	0	0	0	0	0	0	2
Derivation	125912	0	0	26	Female	Native Hawaiian or Pacific Islander	Not Hispanic, Latino, or Spanish Origin	0	1	0	1	0	0	0	0	0	0	0	0	0	0	0	0	0	0	0	0	0	0	0	0	3.5
Derivation	423585	0	0	30	Female			0	1	0	1	1	0	1	0	0	0	0	0	0	0	0	0	0	0	0	0	0	0	0	0	1.5
Derivation	808670	0	0	20	Female	White	Hispanic, Latino, or Spanish Origin	1	1	0	1	1	1	0	0	0	0	0	0	0	0	0	0	0	0	0	0	0	0	0	0	3
Derivation	907477	0	0	25	Female		Hispanic, Latino, or Spanish Origin	0	1	0	0	0	0	1	0	0	0	0	0	0	0	0	0	0	0	0	0	0	0	0	0	3.5
Derivation	317769	0	0	20	Female			0	1	0	0	0	0	1	0	0	0	0	0	0	0	0	0	0	0	0	0	0	0	0	0	1
Derivation	631331	0	0	36	Female	White	Not Hispanic, Latino, or Spanish Origin	1	1	1	1	0	1	1	0	0	0	0	0	0	0	0	0	0	0	0	0	0	0	0	0	3
Derivation	149923	0	0	21	Female			0	1	1	0	0	0	1	0	0	0	0	0	0	0	0	0	0	0	0	0	0	0	0	0	2.5
Derivation	637243	0	0	39	Male			0	0	0	0	1	1	0	0	0	0	0	0	0	0	0	0	0	0	0	0	0	0	0	0	2
Derivation	631771	0	0	23	Female			0	0	1	1	1	0	0	0	0	0	0	0	0	0	0	0	0	0	0	0	0	0	0	0	2.5
Derivation	565320	0	0	27	Male			1	1	0	1	1	0	1	0	0	0	0	0	0	0	0	0	0	0	0	0	0	0	0	0	1.5
Validation	756564	0	0	47	Male		Hispanic, Latino, or Spanish Origin	1	1	0	1	0	1	1	1	0	0	0	0	0	0	0	0	0	0	0	0	0	0	0	0	4.5
Derivation	68358	0	0	25	Male		Hispanic, Latino, or Spanish Origin	0	0	0	0	1	0	0	0	0	0	0	0	0	0	0	0	0	0	0	0	0	0	0	0	3.5
Derivation	531582	0	0	19	Male		Hispanic, Latino, or Spanish Origin	0	1	1	0	0	0	0	0	0	0	0	0	0	0	0	0	0	0	0	0	0	0	0	0	4
Validation	810682	0	0	39	Male	White	Not Hispanic, Latino, or Spanish Origin	0	0	0	0	0	0	0	0	0	0	0	0	0	0	0	0	0	0	0	0	0	0	0	0	2
Derivation	828814	0	0	19	Male	White	Hispanic, Latino, or Spanish Origin	0	0	0	0	0	0	0	1	0	0	0	0	0	0	0	0	0	0	0	0	0	0	0	0	3
Validation	317639	0	0	26	Female	White		1	0	0	1	0	0	1	1	0	0	0	0	0	0	0	0	0	0	0	0	0	0	0	0	1.5
Validation	666619	0	0	22	Male			0	0	0	0	0	0	0	0	0	0	0	0	0	0	0	0	0	0	0	0	0	0	0	0	1.5
Derivation	408760	0	0	21	Female	Native Hawaiian or Pacific Islander	Not Hispanic, Latino, or Spanish Origin	0	0	0	0	0	0	0	0	0	0	0	0	0	0	0	0	0	0	0	0	0	0	0	0	3.5
Derivation	398229	0	0	22	Male	Native Hawaiian or Pacific Islander		0	0	0	0	0	0	0	0	0	0	0	0	0	0	0	0	0	0	0	0	0	0	0	0	3.5
Derivation	12522	0	0	29	Male	White	Not Hispanic, Latino, or Spanish Origin	1	1	0	0	0	0	0	0	0	0	0	0	0	0	0	0	0	0	0	0	0	0	0	0	1.5
Derivation	295559	0	0	29	Male			0	1	0	0	0	0	0	0	0	0	0	0	0	0	0	0	0	0	0	0	0	0	0	0	1.5
Derivation	699159	0	0	25	Male	White	Not Hispanic, Latino, or Spanish Origin	0	0	1	0	0	0	0	0	0	0	0	0	0	0	0	0	0	0	0	0	0	0	0	0	2.5
Derivation	61810	0	0	54	Male	White	Hispanic, Latino, or Spanish Origin	0	0	0	0	0	0	0	0	0	0	0	0	0	0	0	0	0	0	0	0	0	0	0	1	5
Validation	201855	0	0	29	Male			0	1	0	1	1	1	1	0	0	0	0	0	0	0	0	0	0	0	0	0	0	0	0	0	1.5
Derivation	389609	0	0	60	Female	White	Hispanic, Latino, or Spanish Origin	0	0	0	0	0	0	0	0	0	0	0	0	0	0	0	0	0	0	0	0	0	0	0	2	5
Derivation	128815	0	0	60	Male	White	Hispanic, Latino, or Spanish Origin	0	1	0	0	0	0	0	0	0	0	0	0	0	0	0	0	0	0	0	0	0	0	0	2	5
Derivation	254072	0	0	45	Male	White	Hispanic, Latino, or Spanish Origin	0	0	0	0	0	0	0	0	0	0	0	0	0	0	0	0	0	0	0	0	0	0	0	0	4.5
Derivation	874911	0	0	47	Male	White	Hispanic, Latino, or Spanish Origin	0	0	0	0	0	0	0	0	0	0	0	0	0	0	0	0	0	0	0	0	0	0	0	0	4.5
Derivation	630248	0	0	45	Male		Hispanic, Latino, or Spanish Origin	0	1	0	0	0	1	0	0	0	0	0	0	0	0	0	0	0	0	0	0	0	0	0	0	4.5
Validation	302066	0	0	20	Male			1	1	0	0	1	1	1	0	0	0	0	0	0	0	0	0	0	0	0	0	0	0	0	0	1
Validation	870894	0	0	51	Male	White	Not Hispanic, Latino, or Spanish Origin	1	0	0	1	0	0	1	0	0	0	0	0	0	0	0	0	0	0	0	0	0	0	0	1	3
Derivation	903937	0	0	32	Male	White	Not Hispanic, Latino, or Spanish Origin	0	0	0	0	0	0	0	0	0	0	0	0	0	0	0	0	0	0	0	0	0	0	0	0	2
Derivation	484982	0	0	21	Male			1	1	0	1	1	0	1	0	0	0	0	0	0	0	0	0	0	0	0	0	0	0	0	0	1.5
Derivation	108640	0	0	33	Female	White	Hispanic, Latino, or Spanish Origin	0	0	0	0	0	0	0	0	0	0	0	0	0	0	0	0	0	0	0	0	0	0	0	0	4
Derivation	452660	0	0	30	Female			0	1	0	0	1	1	0	0	0	0	0	0	0	0	0	0	0	0	0	0	0	0	0	0	1.5
Validation	78473	0	0	19	Male			0	0	0	0	0	0	0	0	0	0	0	0	0	0	0	0	0	0	0	0	0	0	0	0	1
Derivation	500802	0	0	23	Male	White	Hispanic, Latino, or Spanish Origin	0	0	0	0	0	0	0	0	0	0	0	0	0	0	0	0	0	0	0	0	0	0	0	0	3.5
Validation	847731	0	0	46	Male			0	1	1	1	1	1	1	0	0	0	0	0	0	0	0	0	0	0	0	0	0	0	0	0	3.5
Derivation	322395	0	0	49	Female	Black or African American	Not Hispanic, Latino, or Spanish Origin	0	0	0	0	0	0	0	0	0	0	0	0	0	0	0	0	0	0	0	0	0	0	0	0	4.5
Validation	202734	0	0	25	Male			0	0	0	0	0	0	0	0	0	0	0	0	0	0	0	0	0	0	0	0	0	0	0	0	1.5
Derivation	585069	0	0	28	Female	White	Not Hispanic, Latino, or Spanish Origin	0	1	1	0	0	0	1	1	0	0	0	0	0	0	0	0	0	0	0	0	0	0	0	0	2.5
Derivation	52715	0	0	34	Male	White	Hispanic, Latino, or Spanish Origin	0	0	0	0	0	0	0	0	0	0	0	0	0	0	0	0	0	0	0	0	0	0	0	0	4
Validation	283171	0	0	30	Male			0	1	1	1	0	1	1	0	0	0	0	0	0	0	0	0	0	0	0	0	0	0	0	0	2.5
Derivation	857989	0	0	34	Male	White	Not Hispanic, Latino, or Spanish Origin	1	1	1	1	0	0	1	0	0	0	0	0	0	0	0	0	0	0	0	0	0	0	0	0	3
Derivation	175076	0	0	20	Female			0	0	0	0	0	0	0	0	0	0	0	0	0	0	0	0	0	0	0	0	0	0	0	0	1
Derivation	700865	0	0	24	Male			1	1	1	1	1	1	0	0	0	0	0	0	0	0	0	0	0	0	0	0	0	0	0	0	2.5
Derivation	130644	0	0	34	Male			1	1	1	1	1	1	0	0	0	0	0	0	0	0	0	0	0	0	0	0	0	0	0	0	3
Derivation	845185	0	0	86	Male	White	Not Hispanic, Latino, or Spanish Origin	0	0	1	1	0	0	0	0	1	1	0	0	0	0	0	0	0	0	0	0	0	0	1	6	9.5
Validation	606664	0	0	56	Female	White	Hispanic, Latino, or Spanish Origin	0	1	1	1	1	0	1	0	1	1	0	1	1	0	0	1	0	0	0	0	0	0	0	4	12
Derivation	910465	0	0	75	Female	White	Not Hispanic, Latino, or Spanish Origin	1	0	0	1	0	0	0	0	0	0	0	0	0	0	0	0	0	0	0	0	0	0	0	3	4
Validation	909874	0	0	47	Male	White	Hispanic, Latino, or Spanish Origin	1	1	1	0	0	0	0	0	0	0	0	0	0	0	0	1	0	1	0	0	0	0	0	1	8.5
Derivation	662458	0	0	53	Female	White	Not Hispanic, Latino, or Spanish Origin	1	1	1	1	1	0	0	0	0	0	0	0	1	0	0	0	0	0	0	0	0	1	0	3	6
Derivation	659221	0	0	62	Male	White	Not Hispanic, Latino, or Spanish Origin	0	0	0	1	1	1	1	1	0	1	1	1	0	0	0	0	0	0	0	0	0	0	0	3	6.5
Derivation	216217	0	0	67	Female		Hispanic, Latino, or Spanish Origin	0	1	1	0	0	1	1	0	0	0	0	0	0	0	0	0	0	0	0	0	0	0	0	2	6.5
Derivation	611399	0	0	38	Male		Hispanic, Latino, or Spanish Origin	1	0	1	1	0	0	0	0	0	0	0	0	0	0	0	0	0	0	0	0	0	0	0	0	5
Derivation	414704	0	0	31	Female	White	Not Hispanic, Latino, or Spanish Origin	0	0	0	0	0	0	0	0	0	0	0	0	0	0	0	0	0	0	0	0	0	0	0	0	2
Derivation	395080	0	1	72	Male	White	Not Hispanic, Latino, or Spanish Origin	0	1	1	1	0	0	0	0	1	1	0	0	0	0	0	0	0	0	0	0	0	0	0	4	8
Derivation	179939	0	1	61	Male	White	Hispanic, Latino, or Spanish Origin	1	1	1	0	0	0	0	0	0	1	0	0	0	0	0	0	0	0	0	0	0	0	0	2	7.5
Derivation	564713	0	0	79	Male	White	Not Hispanic, Latino, or Spanish Origin	1	1	1	1	0	0	0	0	1	1	0	1	0	0	1	0	0	0	0	0	0	0	0	5	10
Validation	999695	0	0	50	Female	White	Hispanic, Latino, or Spanish Origin	1	1	1	1	1	0	0	0	1	0	0	1	1	0	0	0	0	0	0	0	0	0	1	4	10.5
Derivation	206938	0	1	50	Female	White	Hispanic, Latino, or Spanish Origin	1	1	1	1	0	0	1	0	1	1	0	1	1	0	0	1	0	1	0	0	0	0	1	5	14.5
Derivation	605697	0	0	19	Female	American Indian or Alaska Native	Hispanic, Latino, or Spanish Origin	0	0	0	0	1	0	1	0	0	0	0	0	0	0	0	0	0	0	0	0	0	0	0	0	3
Derivation	686876	0	0	40	Male	White	Not Hispanic, Latino, or Spanish Origin	0	1	1	1	0	1	1	0	0	0	0	0	0	0	0	0	0	0	0	0	0	0	0	0	3
Derivation	542303	0	0	40	Female	White	Not Hispanic, Latino, or Spanish Origin	1	0	0	1	0	0	1	0	1	1	0	1	1	0	0	0	0	1	0	0	0	0	0	2	9
Derivation	310199	0	0	31	Male			1	1	1	1	0	0	0	0	0	0	0	0	1	0	0	0	0	0	0	0	0	0	0	1	4
Derivation	922941	0	1	37	Female	American Indian or Alaska Native	Not Hispanic, Latino, or Spanish Origin	1	1	1	1	1	1	1	0	0	0	0	0	0	0	0	0	0	1	0	0	0	0	0	0	7
Validation	62879	0	0	31	Female	White	Not Hispanic, Latino, or Spanish Origin	0	1	1	0	0	0	0	0	0	0	0	0	1	0	0	0	0	0	0	0	0	0	0	1	4
Derivation	45142	0	0	41	Female	White	Hispanic, Latino, or Spanish Origin	1	1	0	0	0	0	0	0	0	0	0	0	0	0	0	0	0	0	0	0	0	0	0	0	4.5
Derivation	461329	0	0	33	Female	White	Not Hispanic, Latino, or Spanish Origin	0	1	1	0	0	0	1	1	0	0	0	1	1	0	0	0	0	1	0	0	0	0	0	1	7
Derivation	823624	0	0	25	Female	White	Hispanic, Latino, or Spanish Origin	1	0	0	0	0	0	1	0	0	0	0	0	0	0	0	0	0	0	0	0	0	0	1	1	4.5
Derivation	178190	0	0	24	Female	White	Hispanic, Latino, or Spanish Origin	1	1	0	1	0	0	1	1	0	0	0	0	1	0	0	0	0	0	0	0	0	0	0	1	4.5
Derivation	40712	0	0	45	Female	White	Not Hispanic, Latino, or Spanish Origin	0	0	1	1	0	0	0	0	0	0	0	0	0	0	0	0	0	0	0	0	0	0	1	1	4.5
Derivation	528732	0	0	38	Female	White	Not Hispanic, Latino, or Spanish Origin	0	1	1	1	0	0	0	0	0	1	0	1	0	0	0	0	0	0	0	0	0	0	1	1	6
Derivation	235925	0	0	65	Male	White	Not Hispanic, Latino, or Spanish Origin	1	1	1	1	0	0	0	0	1	1	0	0	0	0	0	0	0	0	0	0	0	0	0	3	7.5
Validation	915424	0	0	34	Female	White	Not Hispanic, Latino, or Spanish Origin	1	0	0	1	0	0	0	1	0	0	0	0	1	0	0	0	0	0	0	0	0	0	0	1	3
Derivation	656105	0	0	49	Female	White	Hispanic, Latino, or Spanish Origin	1	1	1	1	0	0	0	0	1	1	0	1	1	0	0	0	0	1	0	0	0	0	1	3	13.5
Derivation	715338	0	0	51	Female	White	Not Hispanic, Latino, or Spanish Origin	1	0	1	0	0	0	1	0	0	1	0	1	1	0	0	1	0	0	0	0	0	0	0	3	8
Derivation	17637	0	0	54	Female	Native Hawaiian or Pacific Islander	Not Hispanic, Latino, or Spanish Origin	0	0	1	0	0	0	0	0	1	0	0	0	0	0	0	0	0	0	0	0	0	0	0	2	8
Derivation	162318	0	1	64	Male	White	Hispanic, Latino, or Spanish Origin	1	1	1	0	0	0	0	0	1	1	0	0	0	0	0	0	0	0	0	0	0	0	0	3	9.5
Derivation	762031	0	0	27	Male	White	Not Hispanic, Latino, or Spanish Origin	1	1	1	1	0	0	0	1	1	0	0	0	1	0	0	0	0	0	0	0	0	0	0	2	5.5
Derivation	370010	0	0	73	Female	White	Not Hispanic, Latino, or Spanish Origin	1	1	1	1	0	0	0	0	0	0	0	0	1	0	0	0	0	0	0	0	0	0	0	4	6
Derivation	184366	0	0	26	Female	White	Not Hispanic, Latino, or Spanish Origin	1	0	0	0	0	0	1	0	0	0	0	0	0	0	0	0	0	0	0	0	0	0	0	0	1.5
Derivation	240359	0	0	88	Male	White	Hispanic, Latino, or Spanish Origin	1	1	1	1	0	0	0	0	1	1	1	1	1	1	1	1	0	0	0	0	0	1	1	13	18.5
Derivation	263539	0	0	41	Male	White	Not Hispanic, Latino, or Spanish Origin	0	0	1	1	0	0	1	1	0	0	0	0	0	0	0	0	0	0	0	0	0	0	0	0	3.5
Validation	650250	0	0	80	Male	White	Not Hispanic, Latino, or Spanish Origin	1	0	0	0	0	0	0	0	0	0	0	0	0	0	0	0	0	0	0	0	0	0	0	4	4
Derivation	40695	0	0	52	Female	White	Not Hispanic, Latino, or Spanish Origin	0	0	0	1	0	0	0	1	0	0	0	0	0	0	0	0	0	0	0	0	0	0	0	1	3
Validation	297464	0	0	78	Male	White	Not Hispanic, Latino, or Spanish Origin	1	1	1	1	1	1	0	0	1	1	0	0	0	0	0	0	0	1	0	0	0	0	0	4	10
Derivation	215787	0	0	31	Male	White	Not Hispanic, Latino, or Spanish Origin	1	0	0	1	0	0	0	0	0	0	0	0	1	0	0	0	0	0	0	0	0	0	1	2	4
Validation	560789	0	0	66	Female	White	Not Hispanic, Latino, or Spanish Origin	1	0	0	1	0	1	0	0	0	1	0	0	0	0	0	0	0	0	0	0	0	0	0	2	4.5
Derivation	869891	0	0	67	Male	White	Hispanic, Latino, or Spanish Origin	0	1	0	0	0	0	0	0	1	1	0	0	0	0	0	0	0	0	0	0	0	0	0	3	8.5
Derivation	61185	0	0	79	Male	White	Not Hispanic, Latino, or Spanish Origin	1	1	0	1	0	0	1	0	1	1	0	0	0	0	0	0	0	0	0	0	0	1	0	5	8
Derivation	729511	1	1	86	Female	White	Hispanic, Latino, or Spanish Origin	0	0	0	0	0	0	0	0	0	1	0	0	0	0	0	0	0	1	0	0	0	0	0	4	9.5
Derivation	205298	0	0	41	Male	White	Not Hispanic, Latino, or Spanish Origin	0	1	1	1	0	0	0	1	0	0	0	0	1	0	0	0	0	0	0	0	0	0	0	1	4.5
Validation	387641	0	0	33	Male	White	Not Hispanic, Latino, or Spanish Origin	0	1	1	1	1	1	1	1	1	1	0	0	1	0	0	0	0	1	0	0	0	0	1	3	10
Derivation	131707	0	0	27	Female	White	Not Hispanic, Latino, or Spanish Origin	0	1	1	1	0	0	0	0	0	0	0	1	1	0	0	0	0	0	0	0	0	0	1	2	5.5
Validation	664139	0	0	49	Female	White	Not Hispanic, Latino, or Spanish Origin	1	1	1	1	0	0	0	0	1	0	0	1	1	0	0	0	0	0	0	0	0	0	0	2	7.5
Validation	623868	0	0	76	Male	White	Not Hispanic, Latino, or Spanish Origin	0	1	1	0	0	0	1	0	1	1	1	1	1	1	1	0	0	1	0	0	0	1	0	10	16
Validation	591956	0	0	38	Male	White		1	1	1	1	0	0	0	0	0	0	0	0	0	0	0	0	0	0	0	0	0	0	0	0	3
Validation	659852	0	0	63	Female	White	Hispanic, Latino, or Spanish Origin	0	0	1	1	1	0	0	0	1	0	0	1	1	0	0	0	0	0	0	0	0	0	0	4	10.5
Derivation	201153	0	0	60	Male			1	1	0	1	0	0	0	0	0	0	0	0	0	0	0	0	0	0	0	0	0	0	0	2	3
Derivation	85453	0	0	86	Female	White	Not Hispanic, Latino, or Spanish Origin	0	1	0	0	0	0	0	0	1	1	1	0	0	0	0	0	0	1	0	0	0	0	0	6	10.5
Derivation	145425	0	0	55	Female	White	Not Hispanic, Latino, or Spanish Origin	1	0	0	0	0	0	0	1	1	0	0	0	0	0	0	0	0	0	0	0	0	0	1	3	6
Derivation	966718	0	0	46	Female	White	Hispanic, Latino, or Spanish Origin	1	1	1	1	0	0	0	0	1	0	0	0	0	0	0	0	0	0	0	0	0	0	0	1	7.5
Derivation	630755	0	0	39	Female	White	Hispanic, Latino, or Spanish Origin	1	1	0	0	1	1	0	0	0	0	0	0	1	0	0	0	0	1	0	0	0	0	0	1	7
Derivation	999701	0	0	35	Male	White	Not Hispanic, Latino, or Spanish Origin	1	1	1	1	1	1	0	1	0	0	0	1	0	0	0	0	0	0	0	0	0	0	0	0	4
Validation	67770	0	0	64	Male	Asian	Not Hispanic, Latino, or Spanish Origin	1	0	0	0	0	0	0	1	0	0	0	0	0	0	0	0	0	0	0	0	0	0	0	2	5.5
Derivation	911312	0	0	43	Female	Native Hawaiian or Pacific Islander	Not Hispanic, Latino, or Spanish Origin	1	1	1	1	0	0	1	0	0	1	0	0	1	0	0	1	0	1	0	0	0	0	0	2	10.5
Derivation	284925	0	0	61	Female	White	Not Hispanic, Latino, or Spanish Origin	0	0	0	1	1	0	0	0	1	1	1	1	1	1	1	0	0	1	0	0	0	1	0	9	14.5
Derivation	954210	0	0	89	Male	White	Not Hispanic, Latino, or Spanish Origin	0	1	1	0	0	0	0	0	0	1	0	1	1	0	0	0	0	0	0	0	0	1	0	6	9.5
Derivation	336305	0	0	35	Male	White	Not Hispanic, Latino, or Spanish Origin	1	1	1	1	0	1	0	0	0	0	0	0	0	0	0	0	0	0	0	0	0	0	0	0	3
Derivation	783684	0	0	61	Female	White	Not Hispanic, Latino, or Spanish Origin	0	1	1	1	0	0	0	0	0	1	0	0	1	0	0	0	0	0	0	0	0	0	0	3	6.5
Validation	46842	0	0	28	Female	White	Not Hispanic, Latino, or Spanish Origin	0	1	0	0	0	0	0	0	0	1	0	1	1	0	0	1	0	0	0	0	0	0	0	2	5.5
Validation	60128	0	1	27	Female	Native Hawaiian or Pacific Islander	Not Hispanic, Latino, or Spanish Origin	1	1	1	1	0	0	0	0	0	0	0	0	0	0	0	0	0	0	0	0	0	0	0	0	4.5
Derivation	555113	0	0	51	Female	White	Not Hispanic, Latino, or Spanish Origin	1	0	0	0	0	0	0	0	0	0	0	0	0	0	0	0	0	0	0	0	0	0	0	1	3
Derivation	128455	0	0	27	Male	White	Hispanic, Latino, or Spanish Origin	1	1	1	1	0	1	1	1	0	0	0	0	0	0	0	0	0	0	0	0	0	0	0	0	4.5
Derivation	262876	0	0	27	Female	Black or African American	Not Hispanic, Latino, or Spanish Origin	1	0	1	0	1	1	0	0	0	0	0	0	0	0	0	0	0	1	0	0	0	0	0	0	6.5
Validation	827842	0	0	41	Female	White	Not Hispanic, Latino, or Spanish Origin	0	1	1	1	0	1	0	0	0	0	0	1	1	0	0	1	0	1	0	0	0	0	1	3	9.5
Derivation	582416	0	0	42	Female	White	Hispanic, Latino, or Spanish Origin	1	0	1	0	0	1	0	1	0	0	0	0	0	0	0	0	0	1	0	0	0	0	0	0	7.5
Derivation	97716	0	0	80	Female	White	Not Hispanic, Latino, or Spanish Origin	0	1	0	0	0	0	0	0	0	1	0	0	0	0	0	0	0	0	0	0	0	0	0	4	5
Derivation	184676	0	0	42	Male	White	Not Hispanic, Latino, or Spanish Origin	0	0	1	0	0	0	1	1	0	0	0	0	0	0	0	0	0	0	0	0	0	0	0	0	3.5
Derivation	754325	0	0	42	Female	White	Not Hispanic, Latino, or Spanish Origin	1	0	0	0	0	0	0	0	0	0	0	0	1	0	0	0	0	1	0	0	0	0	0	1	5.5
Validation	100402	0	0	30	Male	White	Not Hispanic, Latino, or Spanish Origin	0	1	1	1	0	0	0	0	0	1	0	1	1	0	0	1	0	1	0	0	0	0	1	3	9.5
Derivation	341946	0	0	31	Female	White	Not Hispanic, Latino, or Spanish Origin	1	1	0	1	0	0	1	0	0	0	0	1	0	0	0	0	0	0	0	0	0	0	0	0	3
Derivation	726953	0	0	84	Female	White	Not Hispanic, Latino, or Spanish Origin	1	1	1	0	0	0	0	0	0	1	0	1	0	0	0	0	0	0	0	0	0	0	0	4	7.5
Derivation	795335	0	0	35	Male	White	Not Hispanic, Latino, or Spanish Origin	0	1	1	0	0	0	0	0	0	0	0	1	1	0	0	1	0	1	0	0	0	0	0	2	8
Derivation	876729	0	0	62	Female	White	Hispanic, Latino, or Spanish Origin	1	1	1	0	0	0	0	0	0	0	0	0	0	0	0	0	0	0	0	0	0	0	0	2	6.5
Validation	98120	0	0	35	Male	White	Not Hispanic, Latino, or Spanish Origin	1	1	0	1	1	0	1	1	0	0	0	0	0	0	0	0	0	0	0	0	0	0	0	0	2
Derivation	690344	0	0	68	Male	White	Hispanic, Latino, or Spanish Origin	1	1	1	0	0	0	1	1	1	1	0	0	1	0	0	1	0	1	0	0	0	0	0	5	13.5
Derivation	452030	0	0	57	Female	White	Not Hispanic, Latino, or Spanish Origin	0	0	0	1	0	0	0	0	0	1	1	0	1	0	0	1	0	0	0	0	0	1	0	5	8
Validation	222560	0	0	25	Female	Black or African American	Not Hispanic, Latino, or Spanish Origin	1	1	1	1	0	0	0	0	0	1	0	1	1	0	0	0	0	0	0	0	0	0	0	1	7.5
Derivation	933172	0	0	42	Female	White	Hispanic, Latino, or Spanish Origin	1	1	0	1	0	0	0	0	0	0	0	1	1	0	0	1	0	0	0	0	0	0	0	2	7.5
Derivation	217430	0	1	60	Male	White	Not Hispanic, Latino, or Spanish Origin	1	1	1	1	0	1	1	0	1	1	1	1	0	0	0	1	0	1	0	0	0	0	1	6	13
Derivation	143809	0	0	81	Female	White	Not Hispanic, Latino, or Spanish Origin	0	1	1	1	0	0	0	1	1	1	1	1	0	1	0	0	0	0	0	0	0	0	1	9	12.5
Validation	356224	0	1	80	Female	American Indian or Alaska Native	Not Hispanic, Latino, or Spanish Origin	0	1	0	1	1	0	0	0	1	1	0	0	0	0	0	0	0	0	0	0	0	0	0	5	9
Derivation	207459	0	0	63	Male	White		0	0	1	1	0	0	0	0	0	0	0	0	0	0	0	0	0	0	0	0	0	0	0	2	4.5
Derivation	739016	0	1	76	Female	White	Not Hispanic, Latino, or Spanish Origin	1	1	1	0	1	0	0	1	1	0	0	1	1	0	0	1	0	1	0	0	0	1	0	7	13
Derivation	389740	0	1	44	Male	White	Hispanic, Latino, or Spanish Origin	0	1	1	1	1	1	1	0	1	1	0	0	1	1	0	1	0	0	0	0	0	0	0	5	11.5
Derivation	446076	0	0	68	Male	White	Not Hispanic, Latino, or Spanish Origin	1	0	0	1	0	1	0	0	0	0	0	0	0	0	0	0	0	1	0	0	0	0	1	3	6.5
Derivation	318907	0	0	46	Male	White	Not Hispanic, Latino, or Spanish Origin	1	1	0	1	1	0	1	1	0	1	0	0	0	0	0	0	0	0	0	0	0	0	0	0	3.5
Derivation	92264	0	1	48	Male	White	Hispanic, Latino, or Spanish Origin	1	1	1	1	0	0	0	0	1	0	0	0	1	0	0	1	0	0	0	0	0	0	0	3	9.5
Validation	470550	0	0	64	Male	White	Not Hispanic, Latino, or Spanish Origin	1	1	1	1	1	1	0	1	0	1	0	0	0	0	0	0	0	1	0	0	0	0	0	2	7.5
Derivation	486674	0	0	56	Female	White	Not Hispanic, Latino, or Spanish Origin	1	1	0	0	0	0	0	1	0	0	0	0	0	0	0	0	0	0	0	0	0	0	1	2	4
Derivation	596052	0	0	22	Male	White		0	1	0	0	0	0	0	0	0	0	0	0	0	0	0	0	0	0	0	0	0	0	0	0	1.5
Derivation	323967	0	0	51	Female	White	Not Hispanic, Latino, or Spanish Origin	1	1	0	1	0	0	0	0	0	0	0	0	0	0	0	0	0	0	0	0	0	0	0	1	3
Derivation	867679	0	0	88	Male	White	Not Hispanic, Latino, or Spanish Origin	0	0	0	0	0	0	0	0	1	1	0	1	0	1	1	1	1	0	0	0	1	0	1	18	14.5
Derivation	716400	0	0	33	Female	White	Hispanic, Latino, or Spanish Origin	1	1	1	1	0	0	1	0	0	0	0	0	0	0	0	0	0	0	0	0	0	0	0	0	5
Derivation	223726	0	0	64	Female	White	Not Hispanic, Latino, or Spanish Origin	1	1	1	1	1	0	0	0	1	1	0	1	0	1	1	0	0	1	0	0	0	0	0	6	12.5
Derivation	518896	0	1	84	Male	White	Not Hispanic, Latino, or Spanish Origin	1	1	0	1	0	1	0	0	1	1	0	1	1	1	0	0	0	0	0	0	0	0	1	9	11.5
Derivation	857006	0	0	74	Male	White	Not Hispanic, Latino, or Spanish Origin	1	1	1	0	0	0	0	0	1	1	0	1	1	1	1	0	0	1	0	0	0	0	0	8	14
Validation	710025	0	0	55	Female	White	Not Hispanic, Latino, or Spanish Origin	1	1	1	1	0	0	1	0	1	0	0	1	0	0	0	0	0	0	0	0	0	0	0	2	7
Derivation	659067	0	0	43	Female	Native Hawaiian or Pacific Islander	Not Hispanic, Latino, or Spanish Origin	1	1	0	1	1	1	0	0	0	0	0	0	0	0	0	0	0	1	0	0	0	0	0	0	6.5
Validation	729094	0	0	52	Female	Native Hawaiian or Pacific Islander	Not Hispanic, Latino, or Spanish Origin	0	1	0	0	1	1	0	0	1	1	1	1	1	0	0	0	0	1	0	0	0	0	0	4	13
Derivation	684222	1	1	69	Male	White	Not Hispanic, Latino, or Spanish Origin	1	1	1	1	0	0	0	0	1	1	1	1	1	1	1	1	0	1	0	0	0	0	1	10	16.5
Derivation	728609	0	0	69	Male			0	0	1	1	0	0	0	0	0	0	0	0	0	0	0	0	0	1	0	0	0	0	0	2	6.5
Derivation	377555	0	0	56	Female	White	Not Hispanic, Latino, or Spanish Origin	0	0	1	0	0	0	0	0	0	1	0	0	1	0	0	0	0	0	0	0	0	0	0	2	6
Derivation	472282	0	0	42	Female	White	Not Hispanic, Latino, or Spanish Origin	0	1	1	0	0	0	0	0	0	0	0	0	1	0	0	0	1	0	0	0	1	0	1	10	7.5
Derivation	650417	0	0	38	Female	Native Hawaiian or Pacific Islander	Not Hispanic, Latino, or Spanish Origin	1	0	0	1	0	1	0	0	0	0	0	0	1	0	0	0	0	1	0	0	0	0	0	1	7
Validation	881158	0	0	63	Male	White	Not Hispanic, Latino, or Spanish Origin	1	1	0	0	0	0	1	0	1	1	0	0	0	0	0	0	0	0	0	0	0	0	0	3	6.5
Derivation	421472	0	0	58	Male	White	Not Hispanic, Latino, or Spanish Origin	1	1	0	1	0	1	1	1	0	0	0	0	0	0	0	0	0	1	0	0	0	0	0	1	5
Derivation	390800	0	0	65	Female	White	Hispanic, Latino, or Spanish Origin	0	1	1	1	0	0	0	0	1	0	0	0	0	0	0	1	1	1	0	0	1	0	0	12	13.5
Derivation	977812	0	0	64	Female	White	Hispanic, Latino, or Spanish Origin	0	1	1	0	0	0	1	0	1	1	0	0	1	0	0	0	0	1	0	0	0	0	0	4	12.5
Derivation	402943	0	0	26	Male	White	Not Hispanic, Latino, or Spanish Origin	0	1	1	0	0	1	0	0	0	0	0	0	1	0	0	1	0	1	0	0	0	0	1	3	7.5
Derivation	348531	0	0	65	Male	White	Not Hispanic, Latino, or Spanish Origin	1	0	0	0	0	0	0	0	0	0	0	1	0	0	0	0	0	0	0	0	0	0	1	3	5.5
Derivation	433168	0	1	32	Male	White	Not Hispanic, Latino, or Spanish Origin	1	0	0	0	0	0	0	1	0	0	0	0	0	0	0	0	0	0	0	0	0	0	1	1	3
Derivation	727793	0	0	65	Female	White	Not Hispanic, Latino, or Spanish Origin	1	0	0	0	0	0	0	0	0	0	0	0	0	0	0	0	0	0	0	0	0	0	0	2	3.5
Derivation	553835	0	0	33	Male	Native Hawaiian or Pacific Islander	Not Hispanic, Latino, or Spanish Origin	1	1	0	1	1	1	0	0	1	1	0	0	0	0	0	0	0	0	0	0	0	0	0	1	7
Derivation	67429	0	0	21	Female		Hispanic, Latino, or Spanish Origin	0	1	0	0	1	0	1	0	0	0	0	0	0	0	0	0	0	0	0	0	0	0	0	0	3.5
Validation	407743	0	0	64	Male	White	Hispanic, Latino, or Spanish Origin	1	1	1	0	1	1	0	0	0	0	0	0	0	0	0	0	1	0	0	0	1	0	0	10	8.5
Derivation	256528	0	0	36	Male	White	Not Hispanic, Latino, or Spanish Origin	1	1	1	1	1	1	1	0	0	0	0	0	0	0	0	0	0	0	0	0	0	0	1	1	4
Derivation	159287	0	0	34	Male	White	Not Hispanic, Latino, or Spanish Origin	1	1	1	1	1	0	1	0	0	0	0	1	1	0	0	0	0	0	0	0	0	0	0	1	5
Derivation	613097	0	0	59	Female	White	Not Hispanic, Latino, or Spanish Origin	1	1	1	1	0	0	1	1	0	0	0	0	0	0	0	0	0	0	0	0	0	0	0	1	4
Derivation	97697	0	0	55	Male	White	Hispanic, Latino, or Spanish Origin	0	1	1	0	1	0	0	0	1	0	0	1	0	0	0	1	0	1	0	0	0	0	0	3	12
Derivation	629347	0	0	50	Female	White	Not Hispanic, Latino, or Spanish Origin	1	0	0	1	0	0	0	0	0	0	0	0	1	0	0	0	0	0	0	0	0	0	0	2	3.5
Derivation	427761	0	0	30	Female	White	Not Hispanic, Latino, or Spanish Origin	0	0	1	0	1	1	0	0	0	0	0	0	1	0	0	0	0	0	0	0	0	0	0	1	3.5
Derivation	205501	0	0	55	Female	White	Hispanic, Latino, or Spanish Origin	0	1	1	1	0	0	1	0	1	1	0	1	1	0	0	1	0	0	0	0	0	0	0	4	12
Validation	674434	0	1	62	Male	White	Not Hispanic, Latino, or Spanish Origin	0	0	1	1	0	0	0	0	0	1	0	1	0	0	1	0	0	1	0	0	0	0	1	4	10.5
Derivation	215833	0	1	75	Male	White	Not Hispanic, Latino, or Spanish Origin	1	1	1	1	1	0	1	0	0	1	0	1	0	0	0	0	0	1	0	0	0	0	0	3	9
Derivation	933016	0	1	27	Male	White	Not Hispanic, Latino, or Spanish Origin	1	0	1	1	0	1	1	1	0	0	0	0	1	0	0	0	0	0	0	0	0	0	0	1	3.5
Validation	265771	0	0	56	Male	Black or African American	Hispanic, Latino, or Spanish Origin	0	1	1	0	0	0	0	0	0	0	0	0	0	0	0	0	0	0	0	0	0	0	0	1	6
Validation	3934	0	0	24	Female	White	Not Hispanic, Latino, or Spanish Origin	0	0	0	0	0	0	0	0	0	0	0	0	1	0	0	0	0	0	0	0	0	0	0	1	2.5
Derivation	300871	0	0	64	Male		Hispanic, Latino, or Spanish Origin	1	1	1	1	0	0	0	1	0	0	0	0	0	0	0	0	0	0	0	0	0	0	0	2	6.5
Derivation	235210	0	0	79	Male	White	Not Hispanic, Latino, or Spanish Origin	0	1	1	0	0	0	0	0	0	1	0	0	0	0	0	0	0	0	0	0	0	0	0	3	6
Validation	744329	0	0	58	Male	White	Not Hispanic, Latino, or Spanish Origin	1	1	1	1	1	1	1	1	0	1	0	0	0	0	0	0	0	0	0	0	0	0	0	1	5
Derivation	253359	0	1	59	Female	White	Not Hispanic, Latino, or Spanish Origin	1	1	1	0	0	0	0	0	0	0	0	1	0	0	0	0	0	0	0	0	0	0	0	1	5
Derivation	704475	0	0	43	Male	White	Not Hispanic, Latino, or Spanish Origin	1	1	0	1	0	0	0	0	0	1	0	0	0	0	0	0	0	0	0	0	0	0	0	0	3.5
Derivation	565193	0	0	56	Female	White	Not Hispanic, Latino, or Spanish Origin	0	0	0	0	1	1	1	1	0	1	0	0	0	0	0	1	0	1	0	0	0	1	1	4	9
Derivation	61344	0	0	57	Male	White	Not Hispanic, Latino, or Spanish Origin	1	1	0	1	0	0	1	0	0	0	0	0	1	0	0	0	0	0	0	0	0	0	0	2	4
Validation	338492	0	0	53	Female	White	Not Hispanic, Latino, or Spanish Origin	1	1	1	0	0	0	1	0	0	1	0	0	1	0	0	0	0	0	0	0	0	0	0	2	6
Derivation	543159	0	0	25	Female	White	Not Hispanic, Latino, or Spanish Origin	0	1	0	1	0	0	0	0	0	1	0	0	1	0	0	0	0	0	0	0	0	0	0	1	3.5
Validation	465318	0	0	24	Male	White	Hispanic, Latino, or Spanish Origin	1	1	1	0	1	0	0	0	0	0	0	0	0	0	0	0	0	0	0	0	0	0	0	0	4.5
Derivation	772028	0	0	50	Female	White	Not Hispanic, Latino, or Spanish Origin	1	1	1	1	1	1	1	0	1	1	0	0	0	0	0	1	0	0	0	0	0	0	0	3	7.5
Derivation	447618	0	0	49	Female	White	Not Hispanic, Latino, or Spanish Origin	0	1	1	0	0	0	0	0	0	0	0	0	0	0	0	0	0	0	0	0	0	0	0	0	3.5
Validation	828249	0	0	68	Male	White	Hispanic, Latino, or Spanish Origin	1	1	0	1	0	0	0	0	1	1	0	0	0	0	0	0	0	0	0	0	0	0	0	3	8.5
Validation	887298	0	0	26	Female	White	Not Hispanic, Latino, or Spanish Origin	1	1	1	0	0	1	1	0	0	0	0	0	0	0	0	0	0	0	0	0	0	0	0	0	2.5
Validation	27996	0	0	61	Female	White	Not Hispanic, Latino, or Spanish Origin	1	1	1	0	0	0	0	0	0	0	0	0	1	0	0	0	0	0	0	0	0	0	0	3	5.5
Derivation	563317	0	0	67	Male	White	Not Hispanic, Latino, or Spanish Origin	0	0	0	1	0	0	0	1	0	0	0	1	0	0	0	0	0	0	0	0	0	0	1	3	5.5
Validation	969827	0	0	65	Male	White	Not Hispanic, Latino, or Spanish Origin	0	1	1	1	0	0	1	0	1	1	0	0	1	1	0	0	0	1	0	0	0	0	1	7	12.5
Derivation	806977	0	0	61	Male	White	Hispanic, Latino, or Spanish Origin	1	1	0	1	0	0	0	0	0	1	0	0	0	0	0	1	0	0	0	0	0	0	0	3	7.5
Derivation	520394	0	0	75	Male	White	Not Hispanic, Latino, or Spanish Origin	1	0	0	1	0	1	0	0	0	0	0	1	0	1	0	0	0	1	0	0	0	0	0	5	8
Derivation	55695	0	0	52	Female	White	Hispanic, Latino, or Spanish Origin	1	1	1	1	1	0	0	0	0	0	0	0	1	0	0	0	0	0	0	0	0	0	0	2	7
Derivation	233800	0	0	31	Male	White	Not Hispanic, Latino, or Spanish Origin	1	1	1	1	0	0	1	0	0	0	0	0	1	0	0	0	0	0	0	0	0	0	0	1	4
Derivation	578685	0	0	33	Male	White	Hispanic, Latino, or Spanish Origin	1	1	0	0	1	0	0	0	0	0	0	0	0	0	0	0	0	0	0	0	0	0	0	0	4
Derivation	695280	0	0	54	Male	White	Not Hispanic, Latino, or Spanish Origin	1	1	1	1	0	0	0	1	0	1	0	1	0	0	0	0	0	0	0	0	0	0	0	1	6
Validation	313914	0	0	81	Female	White	Not Hispanic, Latino, or Spanish Origin	1	0	1	1	1	0	0	0	1	1	0	0	1	1	0	0	0	0	0	0	0	1	1	10	12.5
Derivation	480956	0	0	68	Female	White	Not Hispanic, Latino, or Spanish Origin	1	1	1	1	0	1	0	1	0	1	0	0	1	0	0	1	0	1	0	0	0	0	0	4	9.5
Validation	553710	0	0	27	Male	White	Not Hispanic, Latino, or Spanish Origin	1	0	0	0	0	0	0	0	0	0	0	0	0	0	0	0	0	0	0	0	0	0	0	0	1.5
Validation	191897	0	0	68	Female	White	Not Hispanic, Latino, or Spanish Origin	0	0	1	0	0	0	0	0	0	1	0	0	0	1	0	0	0	0	0	0	0	0	0	4	6.5
Derivation	419949	0	0	49	Male	White	Not Hispanic, Latino, or Spanish Origin	0	1	0	0	0	0	0	0	0	1	0	1	1	0	0	0	0	0	0	0	0	0	1	2	6.5
Derivation	612301	0	0	50	Male	White	Not Hispanic, Latino, or Spanish Origin	1	0	0	0	0	0	0	0	0	0	0	0	0	0	0	0	0	0	0	0	0	0	0	1	2.5
Derivation	795211	0	0	33	Male	White	Not Hispanic, Latino, or Spanish Origin	0	1	1	0	0	0	0	0	0	0	0	1	1	0	0	0	0	0	0	0	0	0	0	1	5
Derivation	479195	0	0	30	Male	White	Not Hispanic, Latino, or Spanish Origin	0	1	1	1	1	0	0	0	0	0	0	0	1	0	0	0	0	0	0	0	0	0	0	1	3.5
Derivation	650579	0	0	47	Female	White	Not Hispanic, Latino, or Spanish Origin	1	1	1	0	1	1	0	0	0	0	0	0	0	0	0	0	0	0	0	0	0	0	0	0	3.5
Derivation	7738	0	0	43	Male	White	Not Hispanic, Latino, or Spanish Origin	0	0	0	1	0	0	0	0	0	0	0	0	0	0	0	0	0	0	0	0	0	0	0	0	2.5
Derivation	270991	0	0	40	Male	White	Not Hispanic, Latino, or Spanish Origin	1	0	0	1	0	0	1	0	0	1	0	1	0	0	0	0	0	0	0	0	0	0	1	1	5
Derivation	494878	0	0	47	Male	White	Not Hispanic, Latino, or Spanish Origin	1	0	0	0	0	0	0	0	0	1	0	0	1	0	0	0	0	0	0	0	0	0	0	1	4.5
Validation	288539	0	0	65	Male	White		0	1	1	1	0	0	0	0	1	1	0	0	0	0	0	1	0	0	0	0	0	0	0	4	8.5
Derivation	347392	0	1	46	Female	White	Not Hispanic, Latino, or Spanish Origin	1	1	1	1	0	0	1	0	1	0	0	0	1	0	0	1	0	1	0	0	0	0	0	3	9.5
Derivation	580783	0	0	34	Female	American Indian or Alaska Native	Not Hispanic, Latino, or Spanish Origin	1	1	0	1	0	0	0	0	0	0	0	0	1	0	0	0	0	0	0	0	0	0	0	1	5
Validation	247924	0	0	30	Male	White	Hispanic, Latino, or Spanish Origin	1	1	1	0	0	1	0	1	0	0	0	0	0	0	0	0	0	1	0	0	0	0	0	0	6.5
Derivation	110598	0	1	75	Male	White	Not Hispanic, Latino, or Spanish Origin	0	0	0	0	0	0	0	0	0	1	0	1	1	0	0	0	0	0	0	0	0	0	0	4	7
Derivation	80514	0	0	46	Female	White	Hispanic, Latino, or Spanish Origin	0	0	0	1	1	0	1	0	1	1	0	1	0	0	0	1	0	1	0	0	0	0	0	2	11.5
Derivation	823088	0	0	43	Female	American Indian or Alaska Native	Not Hispanic, Latino, or Spanish Origin	0	1	0	0	0	1	1	0	1	0	0	0	1	0	0	0	0	0	0	0	0	0	0	2	7.5
Validation	593754	0	0	60	Male	White	Hispanic, Latino, or Spanish Origin	0	1	0	0	0	0	1	0	1	1	0	0	0	0	0	0	0	0	0	0	0	0	0	3	8
Validation	477319	0	0	24	Female	White	Hispanic, Latino, or Spanish Origin	0	0	1	1	1	0	0	0	0	0	0	1	1	0	0	0	0	0	0	0	0	0	0	1	6.5
Derivation	178351	0	0	58	Female	White	Not Hispanic, Latino, or Spanish Origin	0	0	1	0	0	1	0	0	1	1	0	1	1	0	1	0	0	1	0	0	0	1	1	6	14
Validation	559903	0	0	46	Female	White	Not Hispanic, Latino, or Spanish Origin	1	1	1	1	0	1	0	0	1	1	0	0	1	0	0	0	0	1	0	0	0	0	0	2	9.5
Validation	471999	0	0	70	Female	White	Not Hispanic, Latino, or Spanish Origin	1	1	0	0	0	0	0	0	0	1	0	0	0	1	0	0	0	0	0	0	0	0	0	5	5.5
Derivation	802474	0	1	96	Female	White	Not Hispanic, Latino, or Spanish Origin	1	1	1	1	0	0	0	0	0	1	0	1	1	0	0	0	0	0	0	0	0	0	0	5	9
Validation	934888	0	0	52	Female	White	Hispanic, Latino, or Spanish Origin	0	0	1	1	0	0	0	0	0	0	0	0	0	0	0	0	0	0	0	0	0	0	0	1	6
Validation	276992	1	1	58	Female	Asian	Not Hispanic, Latino, or Spanish Origin	1	1	0	1	0	0	0	0	1	0	0	1	0	0	0	1	0	0	0	0	0	0	0	3	9
Validation	564214	0	0	51	Female	White	Hispanic, Latino, or Spanish Origin	1	1	0	0	0	0	1	0	0	0	0	0	0	0	0	0	0	0	0	0	0	0	0	1	5
Derivation	53683	0	0	60	Female	White	Not Hispanic, Latino, or Spanish Origin	0	0	1	1	1	1	1	1	0	1	0	1	1	0	0	0	0	1	0	0	0	0	1	4	10
Validation	92048	0	1	83	Female	White	Not Hispanic, Latino, or Spanish Origin	1	1	1	0	1	0	0	0	0	1	0	1	1	0	0	0	1	0	0	0	1	1	0	14	11.5
Validation	704913	0	0	23	Female	White	Hispanic, Latino, or Spanish Origin	1	1	1	0	0	0	0	0	0	0	0	1	1	0	0	0	0	0	0	0	0	0	0	1	6.5
Validation	99975	0	0	26	Male	White	Not Hispanic, Latino, or Spanish Origin	1	0	0	1	0	0	0	0	0	0	0	1	0	0	0	0	0	0	0	0	0	0	0	0	2.5
Derivation	977689	0	1	28	Female	White	Not Hispanic, Latino, or Spanish Origin	1	1	1	1	0	0	0	1	1	1	0	1	0	0	0	1	0	1	0	0	0	0	0	2	9.5
Derivation	589179	0	1	36	Female	White	Not Hispanic, Latino, or Spanish Origin	1	1	1	1	1	1	1	0	0	0	0	1	1	0	0	0	0	0	0	0	0	0	0	1	5
Derivation	321538	0	0	35	Male	White	Not Hispanic, Latino, or Spanish Origin	1	1	1	1	1	0	0	0	0	1	0	1	0	0	1	1	0	0	0	0	0	0	0	2	7
Derivation	817382	0	0	73	Female	White	Not Hispanic, Latino, or Spanish Origin	1	1	1	0	0	0	0	0	0	1	0	1	1	0	0	0	0	1	0	0	0	0	0	4	10
Derivation	94110	0	0	61	Female	White	Not Hispanic, Latino, or Spanish Origin	1	1	1	1	0	0	1	0	0	0	0	0	0	0	0	0	0	0	0	0	0	0	0	2	4.5
Derivation	90623	0	0	38	Female	White	Not Hispanic, Latino, or Spanish Origin	1	0	1	1	1	0	1	0	0	0	0	0	0	0	0	0	0	0	0	0	0	0	0	0	3
Derivation	916094	0	1	85	Female		Hispanic, Latino, or Spanish Origin	1	1	1	1	0	0	0	0	1	1	0	1	0	0	1	0	0	0	0	0	0	0	0	6	12.5
Validation	8967	0	0	71	Female	White	Not Hispanic, Latino, or Spanish Origin	0	0	0	0	0	0	0	0	0	1	0	1	1	0	0	0	0	0	0	0	0	0	0	4	7
Derivation	302375	0	0	55	Male	White	Not Hispanic, Latino, or Spanish Origin	1	1	0	1	0	0	0	1	0	1	0	1	1	0	0	1	0	0	0	0	0	0	0	3	7
Derivation	456513	0	1	65	Male			0	0	0	0	0	0	0	1	1	1	1	1	1	1	0	0	0	1	0	0	0	0	0	7	12.5
Validation	218546	0	0	39	Male	White	Not Hispanic, Latino, or Spanish Origin	1	1	1	0	0	0	0	0	0	0	0	0	1	0	0	0	0	0	0	0	0	0	0	1	4
Validation	748826	0	0	63	Female	White	Not Hispanic, Latino, or Spanish Origin	0	1	1	0	0	0	0	0	0	1	0	1	1	0	0	0	0	1	0	0	0	0	1	4	10.5
Derivation	653658	0	1	79	Male	White	Not Hispanic, Latino, or Spanish Origin	1	0	0	0	0	0	0	0	1	1	0	0	0	1	0	0	0	0	0	0	0	1	0	7	9
Derivation	256501	0	0	60	Male	Native Hawaiian or Pacific Islander	Not Hispanic, Latino, or Spanish Origin	0	1	1	1	0	1	0	0	1	1	0	0	0	0	0	0	0	0	0	0	0	0	0	3	9
Derivation	626965	0	1	63	Female	White	Not Hispanic, Latino, or Spanish Origin	1	1	1	0	0	0	0	1	0	0	0	0	0	0	0	1	0	0	0	0	0	0	0	3	5.5
Derivation	815806	0	0	52	Male	White	Not Hispanic, Latino, or Spanish Origin	0	0	0	0	1	0	0	1	0	1	0	0	0	0	0	0	0	0	0	0	0	0	1	2	5
Validation	615769	0	0	61	Male	White	Not Hispanic, Latino, or Spanish Origin	0	0	0	1	0	0	0	0	0	0	0	1	0	0	0	1	0	1	0	0	0	0	0	3	7.5
Derivation	336804	0	0	77	Male	White	Not Hispanic, Latino, or Spanish Origin	0	1	1	1	0	0	0	0	1	1	0	0	1	0	0	0	0	0	0	0	0	1	0	6	10
Derivation	754303	0	0	66	Male	White	Hispanic, Latino, or Spanish Origin	1	1	1	1	0	0	0	0	1	1	1	0	1	0	1	0	0	0	0	0	0	0	0	6	12.5
Derivation	720400	0	0	42	Female	White	Not Hispanic, Latino, or Spanish Origin	1	1	1	1	0	0	0	0	0	0	0	0	0	0	0	0	0	0	0	0	0	0	0	0	3.5
Derivation	108876	0	1	48	Male	White	Not Hispanic, Latino, or Spanish Origin	1	1	1	1	0	1	0	0	0	1	0	0	0	0	0	0	0	0	0	0	0	0	0	0	4.5
Derivation	692484	0	1	82	Male	White	Not Hispanic, Latino, or Spanish Origin	0	0	0	0	0	0	0	1	1	1	0	1	0	0	0	0	0	1	0	0	0	1	1	7	12.5
Derivation	1885	0	0	30	Male	Native Hawaiian or Pacific Islander	Not Hispanic, Latino, or Spanish Origin	1	1	1	1	0	0	0	0	0	0	0	1	0	0	0	0	0	1	0	0	0	0	0	0	7.5
Derivation	914694	0	0	61	Female	Native Hawaiian or Pacific Islander	Not Hispanic, Latino, or Spanish Origin	0	0	1	0	0	0	0	0	0	0	0	0	1	0	0	0	0	1	0	0	0	0	0	3	9.5
Derivation	399591	0	0	36	Male	White	Not Hispanic, Latino, or Spanish Origin	1	1	1	0	1	1	0	0	0	0	0	0	1	0	0	0	0	0	0	0	0	0	0	1	4
Derivation	130645	0	0	73	Female	White	Not Hispanic, Latino, or Spanish Origin	0	1	1	1	1	1	1	1	0	1	0	0	0	0	0	0	0	0	0	0	0	0	0	3	6
Derivation	822632	0	0	75	Male	White	Not Hispanic, Latino, or Spanish Origin	0	1	0	0	1	0	1	0	1	1	0	1	1	1	1	1	0	1	0	0	0	1	1	11	16
Derivation	457296	0	0	51	Male	Asian	Not Hispanic, Latino, or Spanish Origin	1	0	1	0	0	0	0	0	0	0	0	0	0	0	0	0	0	0	0	0	0	0	0	1	6
Derivation	223723	0	1	70	Female	Native Hawaiian or Pacific Islander	Not Hispanic, Latino, or Spanish Origin	1	1	1	1	0	0	1	0	1	1	0	1	1	0	0	0	0	1	0	0	0	0	0	5	13.5
Derivation	234314	0	0	65	Female	White	Hispanic, Latino, or Spanish Origin	1	1	0	0	1	0	1	0	1	0	0	1	1	0	0	0	0	0	0	0	0	1	0	5	10.5
Derivation	287565	0	1	46	Male	White	Not Hispanic, Latino, or Spanish Origin	1	1	1	0	0	0	0	0	0	0	0	0	0	0	0	0	0	0	0	0	0	0	0	0	3.5
Validation	140160	0	0	31	Female	Native Hawaiian or Pacific Islander	Not Hispanic, Latino, or Spanish Origin	1	1	0	1	0	0	0	0	0	1	0	1	1	0	0	0	0	1	0	0	0	0	0	1	9
Validation	351449	0	0	65	Female	White	Not Hispanic, Latino, or Spanish Origin	1	1	1	1	0	0	0	0	1	1	0	1	1	0	1	1	0	1	0	0	0	1	1	8	15.5
Derivation	927677	0	0	68	Male	White	Not Hispanic, Latino, or Spanish Origin	1	1	1	1	1	0	1	0	0	1	0	0	1	0	0	0	0	1	0	0	0	0	0	3	8.5
Validation	953779	0	0	50	Female	White	Not Hispanic, Latino, or Spanish Origin	1	1	1	1	0	0	1	0	0	1	0	0	0	0	0	1	0	0	0	0	0	0	0	2	5.5
Derivation	88609	0	0	46	Female	White	Not Hispanic, Latino, or Spanish Origin	0	1	1	1	0	0	0	0	0	0	0	0	1	0	0	0	0	0	0	0	0	0	0	1	4.5
Derivation	752430	0	1	77	Male	White	Not Hispanic, Latino, or Spanish Origin	1	1	1	0	1	1	0	0	1	0	0	0	1	1	0	0	0	0	0	0	0	0	1	8	10
Derivation	857100	0	0	70	Male	White	Not Hispanic, Latino, or Spanish Origin	1	1	1	1	0	0	1	0	1	1	0	1	0	0	0	1	0	0	0	0	0	1	1	7	11.5
Derivation	282293	0	1	57	Male	White	Hispanic, Latino, or Spanish Origin	1	0	0	1	0	0	0	0	0	1	0	1	1	1	0	1	0	0	0	1	1	0	0	7	12
Derivation	703232	0	0	48	Female	Black or African American	Not Hispanic, Latino, or Spanish Origin	0	0	1	1	0	0	0	0	0	1	0	1	1	0	0	0	0	1	0	0	0	1	1	3	12.5
Validation	451356	0	0	43	Male	White	Not Hispanic, Latino, or Spanish Origin	1	1	1	1	0	1	1	0	0	1	0	1	0	0	0	0	0	0	0	0	0	0	0	0	5.5
Validation	441189	0	0	37	Female	Native Hawaiian or Pacific Islander	Not Hispanic, Latino, or Spanish Origin	1	1	0	1	0	0	0	0	1	1	0	1	0	0	0	0	0	0	0	0	0	0	0	1	8
Derivation	121929	0	0	33	Male	White	Not Hispanic, Latino, or Spanish Origin	0	0	0	0	0	0	0	0	0	0	0	0	0	0	0	0	0	0	0	0	0	0	0	0	2
Derivation	629305	0	0	32	Male	White	Hispanic, Latino, or Spanish Origin	0	0	1	0	0	0	0	0	0	0	0	0	1	0	0	0	0	0	0	0	0	0	0	1	6
Derivation	938588	0	0	29	Female	Native Hawaiian or Pacific Islander	Not Hispanic, Latino, or Spanish Origin	1	1	1	1	1	0	0	0	0	0	0	0	0	0	0	0	0	0	0	0	0	0	0	0	4.5
Validation	723589	0	0	26	Male	White	Hispanic, Latino, or Spanish Origin	1	1	0	0	0	0	1	0	0	0	0	0	1	0	0	0	0	0	0	0	0	0	0	1	4.5
Derivation	699163	0	0	61	Male	White	Not Hispanic, Latino, or Spanish Origin	1	0	1	0	0	0	0	0	0	1	0	1	0	1	0	0	0	1	0	0	0	1	1	6	11.5
Derivation	95834	0	0	49	Female	White	Not Hispanic, Latino, or Spanish Origin	0	1	0	1	0	0	0	1	0	0	0	0	1	0	0	1	0	0	0	0	0	0	0	2	4.5
Derivation	581727	0	0	68	Female	White	Hispanic, Latino, or Spanish Origin	1	1	1	1	0	0	0	0	0	1	1	0	1	0	1	1	0	0	0	0	0	1	1	8	13.5
Derivation	775371	0	0	54	Female	Native Hawaiian or Pacific Islander	Not Hispanic, Latino, or Spanish Origin	1	0	1	1	0	1	0	0	0	1	0	0	1	0	0	0	0	0	0	0	0	0	0	2	8
Derivation	424706	0	0	44	Female	White	Not Hispanic, Latino, or Spanish Origin	1	1	1	1	1	1	1	1	0	0	0	1	0	0	0	0	0	0	0	0	0	0	0	0	4.5
Derivation	753235	0	0	24	Male	White	Not Hispanic, Latino, or Spanish Origin	0	0	0	1	0	0	0	1	0	0	0	0	0	0	0	0	0	0	0	0	0	0	0	0	1.5
Validation	665933	0	0	53	Female	White	Not Hispanic, Latino, or Spanish Origin	1	1	0	0	0	0	0	0	1	1	0	1	1	0	0	1	0	1	0	0	0	0	0	4	11
Validation	902936	0	0	23	Female	White	Not Hispanic, Latino, or Spanish Origin	0	0	0	1	1	1	0	0	0	0	0	0	0	0	0	0	0	0	0	0	0	0	0	0	1.5
Derivation	229666	0	0	56	Female	White	Not Hispanic, Latino, or Spanish Origin	0	1	0	0	0	0	0	0	0	0	0	0	0	0	0	0	0	1	0	0	0	0	0	1	5
Validation	2153	0	0	73	Female	White	Not Hispanic, Latino, or Spanish Origin	0	1	1	0	0	1	0	0	0	1	0	0	0	0	0	0	0	0	0	0	0	0	0	3	6
Derivation	355867	0	0	42	Female	White	Not Hispanic, Latino, or Spanish Origin	1	1	0	1	0	0	0	0	1	1	0	0	1	0	0	0	0	1	0	0	0	0	0	2	8.5
Derivation	354321	0	1	85	Male		Hispanic, Latino, or Spanish Origin	0	1	1	0	1	0	1	0	1	1	1	0	0	1	1	1	0	0	0	0	0	1	0	11	15.5
Derivation	761317	0	1	65	Male	White	Not Hispanic, Latino, or Spanish Origin	0	1	1	0	0	0	0	1	1	1	0	1	1	0	0	0	0	1	0	0	0	0	0	4	11.5
Derivation	434643	1	0	77	Male			1	1	1	0	0	0	0	0	0	0	0	1	0	0	0	0	0	0	0	0	0	0	0	3	6
Derivation	938640	0	0	55	Male	White	Not Hispanic, Latino, or Spanish Origin	1	0	0	0	0	0	0	0	0	1	0	1	1	0	0	0	0	1	0	0	0	0	0	2	8
Derivation	199114	1	1	55	Male	White	Hispanic, Latino, or Spanish Origin	1	0	1	1	0	0	0	1	1	1	0	0	1	1	1	1	0	1	0	1	1	0	0	9	17
Derivation	807799	0	0	49	Female	Asian	Not Hispanic, Latino, or Spanish Origin	0	1	1	1	0	0	0	0	1	1	0	0	1	0	0	1	0	1	0	0	0	0	1	4	13.5
Derivation	499742	0	0	50	Male	White	Hispanic, Latino, or Spanish Origin	1	1	1	0	0	0	1	0	0	1	0	0	0	0	0	1	0	1	0	0	0	0	0	2	9.5
Validation	934829	0	0	55	Male	American Indian or Alaska Native	Not Hispanic, Latino, or Spanish Origin	1	1	0	0	0	0	0	0	1	1	0	1	1	0	0	0	0	0	0	0	0	0	0	3	10
Derivation	8693	0	1	69	Male	White	Not Hispanic, Latino, or Spanish Origin	1	1	1	1	0	0	0	0	1	1	0	0	0	1	0	0	0	1	0	0	0	0	0	5	10.5
Validation	479413	0	0	75	Male	White	Not Hispanic, Latino, or Spanish Origin	0	1	1	1	1	1	1	1	0	0	0	1	1	0	0	0	0	0	0	0	0	0	0	4	7
Validation	415140	0	0	34	Male	White		1	0	0	0	0	0	0	0	0	0	0	0	0	0	0	0	0	0	0	0	0	0	0	0	2
Validation	771530	0	0	41	Female	White	Not Hispanic, Latino, or Spanish Origin	1	1	0	1	0	0	0	1	1	0	0	0	1	0	0	1	0	1	0	0	0	0	0	3	8.5
Derivation	420661	0	1	84	Female	White	Not Hispanic, Latino, or Spanish Origin	1	1	0	1	1	0	1	0	0	1	0	0	0	0	1	1	0	0	0	0	0	0	0	6	7.5
Derivation	67564	0	1	52	Female	White	Not Hispanic, Latino, or Spanish Origin	1	1	1	1	0	0	0	1	1	0	0	0	1	0	0	0	0	1	0	0	0	0	0	3	9
Derivation	908088	0	0	68	Male	White	Not Hispanic, Latino, or Spanish Origin	0	0	0	1	0	0	0	1	1	1	1	1	0	0	0	0	0	1	0	0	0	0	0	4	10.5
Derivation	418047	0	1	44	Female	White	Not Hispanic, Latino, or Spanish Origin	1	1	1	1	1	1	0	0	1	1	0	1	1	0	0	1	0	1	0	0	0	0	0	3	11.5
Validation	614769	0	0	34	Male	White	Not Hispanic, Latino, or Spanish Origin	0	0	0	0	0	0	1	0	0	1	0	0	0	0	0	0	0	0	0	0	0	0	0	0	3
Derivation	349851	0	0	46	Male	White	Not Hispanic, Latino, or Spanish Origin	1	1	0	1	1	0	0	1	0	0	0	0	0	0	0	0	0	0	0	0	0	0	0	0	2.5
Derivation	559766	0	0	31	Male	White	Hispanic, Latino, or Spanish Origin	0	1	1	0	0	0	0	0	0	1	0	1	1	0	0	0	0	0	0	0	0	0	1	2	9
Validation	414250	0	0	27	Male	Native Hawaiian or Pacific Islander	Not Hispanic, Latino, or Spanish Origin	0	0	0	1	1	0	0	0	0	0	0	0	0	0	0	0	0	0	0	0	0	0	0	0	3.5
Validation	737260	0	0	25	Female	White	Not Hispanic, Latino, or Spanish Origin	1	0	1	1	0	0	0	0	0	0	0	0	0	0	0	0	0	0	0	0	0	0	0	0	2.5
Derivation	908581	0	0	58	Female	Native Hawaiian or Pacific Islander	Not Hispanic, Latino, or Spanish Origin	0	1	1	1	0	0	0	0	0	1	0	0	0	0	0	0	0	0	0	0	0	0	0	1	7
Derivation	848351	0	0	43	Male	White	Hispanic, Latino, or Spanish Origin	0	1	1	0	0	0	0	0	0	0	0	0	1	0	0	0	0	0	0	0	0	0	0	1	6.5
Validation	64277	0	0	25	Female	White	Not Hispanic, Latino, or Spanish Origin	1	1	1	1	0	0	0	0	0	1	0	1	1	0	0	0	0	1	0	0	0	0	0	1	7.5
Derivation	919158	0	0	29	Male	White	Not Hispanic, Latino, or Spanish Origin	0	0	0	1	0	0	0	0	0	0	0	0	1	0	0	0	0	0	0	0	0	0	0	1	2.5
Derivation	609975	0	0	25	Male	White	Not Hispanic, Latino, or Spanish Origin	0	0	1	1	1	1	1	0	0	0	0	1	0	0	0	0	0	1	0	0	0	0	0	0	5.5
Derivation	116029	0	0	57	Male	White	Not Hispanic, Latino, or Spanish Origin	0	1	1	1	1	0	1	1	0	1	0	1	1	0	1	1	0	0	0	0	0	0	0	4	9
Validation	338323	0	0	22	Male	White		1	1	1	1	0	0	0	0	0	0	0	0	0	0	0	0	0	0	0	0	0	0	0	0	2.5
Derivation	802511	0	0	66	Female	White	Hispanic, Latino, or Spanish Origin	1	1	0	1	0	0	0	0	1	1	0	1	0	0	0	0	0	1	0	0	0	1	0	4	12.5
Validation	83392	0	0	55	Male		Hispanic, Latino, or Spanish Origin	0	1	1	1	0	0	1	0	0	0	0	0	1	0	0	0	0	0	0	0	0	0	0	2	7
Derivation	448744	0	1	49	Female	Native Hawaiian or Pacific Islander	Not Hispanic, Latino, or Spanish Origin	1	0	1	1	0	1	0	0	1	1	0	1	1	0	0	0	0	1	0	0	0	0	0	2	12.5
Derivation	758538	0	0	42	Female	White	Hispanic, Latino, or Spanish Origin	1	1	1	0	0	0	0	0	1	0	0	1	1	0	0	0	0	0	0	0	0	0	0	2	9.5
Derivation	962122	0	0	66	Female	White	Hispanic, Latino, or Spanish Origin	0	0	0	1	0	0	0	1	1	0	0	0	0	0	0	0	0	0	0	0	0	0	0	3	7.5
Derivation	954382	0	0	75	Female	White	Hispanic, Latino, or Spanish Origin	0	0	0	0	0	0	0	0	0	0	0	1	0	0	0	0	0	0	0	0	0	0	0	3	7
Derivation	218436	0	0	25	Female	White	Hispanic, Latino, or Spanish Origin	0	0	0	1	0	0	0	0	0	0	0	0	0	0	0	0	0	0	0	0	0	0	0	0	3.5
Derivation	803415	0	0	62	Female	White	Hispanic, Latino, or Spanish Origin	0	1	1	1	0	0	0	0	0	0	0	0	0	0	0	0	0	0	0	0	0	0	0	2	6.5
Derivation	233532	0	0	26	Male	White	Not Hispanic, Latino, or Spanish Origin	1	1	0	0	1	0	0	0	0	0	0	1	1	0	0	0	0	1	0	0	0	0	0	1	5.5
Derivation	426846	0	0	46	Male	White	Not Hispanic, Latino, or Spanish Origin	0	1	0	1	0	0	0	1	0	1	0	0	0	1	0	0	0	0	0	0	0	0	1	3	5.5
Derivation	664676	0	0	37	Female		Hispanic, Latino, or Spanish Origin	1	1	1	1	0	0	0	1	0	0	0	0	1	0	0	0	0	1	0	0	0	0	0	1	8
Derivation	118445	0	0	38	Male		Not Hispanic, Latino, or Spanish Origin	1	1	1	1	1	0	0	1	1	0	0	1	0	0	0	0	0	0	0	0	0	0	0	1	6
Derivation	702926	0	0	25	Female	White	Hispanic, Latino, or Spanish Origin	1	1	1	1	0	1	0	0	0	0	0	1	0	0	0	0	0	1	0	0	0	0	0	0	7.5
Derivation	622639	0	0	22	Female	White	Hispanic, Latino, or Spanish Origin	1	1	0	0	0	1	0	0	0	0	0	0	1	0	0	0	0	0	0	0	0	0	0	1	4.5
Derivation	619872	0	0	22	Female	White	Not Hispanic, Latino, or Spanish Origin	0	1	1	1	1	1	1	0	0	0	0	0	1	0	0	0	0	0	0	0	0	0	0	1	3.5
Validation	351269	0	0	22	Male	White	Not Hispanic, Latino, or Spanish Origin	1	1	1	0	0	1	0	0	0	0	0	0	1	0	0	0	0	1	0	0	0	0	0	1	5.5
Derivation	915645	0	0	57	Male	White	Hispanic, Latino, or Spanish Origin	1	1	1	1	0	0	0	0	1	0	0	0	0	0	0	0	0	0	0	0	0	0	0	2	8
Derivation	205813	0	0	23	Female	White	Hispanic, Latino, or Spanish Origin	1	1	1	1	0	0	1	0	0	0	0	0	1	0	0	0	0	0	0	0	0	0	0	1	5.5
Derivation	153329	0	0	75	Female	White	Not Hispanic, Latino, or Spanish Origin	0	0	1	0	0	0	0	0	1	1	0	1	1	0	1	1	0	1	0	0	0	0	0	7	14
Derivation	37663	0	0	40	Male	White	Not Hispanic, Latino, or Spanish Origin	0	1	0	1	1	0	0	1	0	0	0	0	0	0	0	1	0	0	0	0	0	0	0	1	3
Derivation	473246	0	0	59	Male	White	Not Hispanic, Latino, or Spanish Origin	0	0	1	0	1	0	0	0	0	1	0	1	1	0	0	1	0	0	0	0	0	0	0	3	8
Derivation	938865	0	1	80	Male	White	Not Hispanic, Latino, or Spanish Origin	1	1	1	1	0	0	0	0	0	1	0	1	1	1	1	1	0	1	0	0	0	0	1	10	14
Validation	150346	0	0	27	Male	White	Not Hispanic, Latino, or Spanish Origin	1	0	0	1	0	0	0	0	0	0	0	0	0	0	0	0	0	0	0	0	0	0	0	0	1.5
Derivation	33554	0	0	52	Female	White	Not Hispanic, Latino, or Spanish Origin	1	1	1	1	0	1	0	1	0	1	0	0	1	0	0	0	0	1	0	0	0	0	0	2	8
Derivation	129878	0	0	55	Female	White	Not Hispanic, Latino, or Spanish Origin	1	1	1	1	0	0	0	0	0	1	0	1	1	0	0	1	0	1	0	0	0	1	0	4	11
Derivation	119091	0	0	49	Male	White	Hispanic, Latino, or Spanish Origin	0	0	0	0	1	0	0	0	0	1	0	0	1	0	0	0	0	1	0	0	0	0	0	1	8.5
Derivation	246272	0	0	81	Female	White	Not Hispanic, Latino, or Spanish Origin	0	0	1	0	1	0	0	0	0	1	0	1	0	1	0	0	0	0	0	0	0	0	0	6	8.5
Derivation	573345	0	0	24	Female	White	Hispanic, Latino, or Spanish Origin	0	0	0	1	0	1	1	0	0	0	0	0	1	0	0	0	0	0	0	0	0	0	0	1	4.5
Derivation	190237	0	0	29	Male	White	Hispanic, Latino, or Spanish Origin	1	1	1	0	0	0	0	0	0	0	0	1	0	0	0	1	0	1	0	0	0	0	0	1	8.5
Derivation	206335	0	0	24	Female	White	Not Hispanic, Latino, or Spanish Origin	1	1	0	0	0	0	1	0	0	1	0	1	1	0	0	0	0	0	0	0	0	0	0	1	4.5
Derivation	630507	0	0	83	Male	White	Not Hispanic, Latino, or Spanish Origin	0	0	0	1	0	0	0	0	0	0	0	1	1	0	0	0	0	0	0	0	0	0	0	5	6.5
Derivation	792303	0	0	63	Male	White	Not Hispanic, Latino, or Spanish Origin	1	1	1	0	0	0	0	0	0	0	0	0	0	0	0	0	0	0	0	0	0	1	1	4	6.5
Derivation	647064	0	0	41	Female	Black or African American	Not Hispanic, Latino, or Spanish Origin	1	1	1	1	1	1	1	1	0	1	0	1	1	0	0	0	0	0	0	0	0	0	0	1	8.5
Derivation	210438	0	0	53	Female	American Indian or Alaska Native	Not Hispanic, Latino, or Spanish Origin	0	1	1	0	0	1	1	0	1	0	0	0	1	0	0	1	0	1	0	0	0	0	0	4	12
Validation	474692	0	0	79	Female	White	Not Hispanic, Latino, or Spanish Origin	1	1	0	0	0	0	0	0	1	1	0	0	1	0	1	1	0	0	0	0	0	0	0	7	10
Derivation	436898	0	0	50	Female	White	Not Hispanic, Latino, or Spanish Origin	0	0	1	1	1	1	1	0	0	1	0	1	0	0	0	0	0	0	0	0	0	0	0	1	5.5
Validation	982073	0	0	38	Female	White	Not Hispanic, Latino, or Spanish Origin	1	1	1	1	1	1	1	0	0	0	0	0	1	0	0	0	0	0	0	0	0	0	0	1	4
Derivation	845824	0	0	65	Female	White	Not Hispanic, Latino, or Spanish Origin	1	1	1	1	0	0	1	1	1	1	0	0	0	1	0	0	0	1	0	0	0	0	0	5	10.5
Derivation	531696	0	0	39	Female	White	Not Hispanic, Latino, or Spanish Origin	0	1	1	1	0	0	1	0	0	1	0	1	0	1	0	1	0	1	0	0	0	1	0	4	10
Derivation	837332	0	0	44	Female		Not Hispanic, Latino, or Spanish Origin	0	0	1	0	0	0	0	0	0	0	0	0	0	0	0	0	0	0	0	0	0	0	0	0	3.5
Derivation	223497	0	0	46	Male	White	Not Hispanic, Latino, or Spanish Origin	1	1	1	1	0	1	0	1	0	1	0	0	0	0	0	0	0	0	0	0	0	0	0	0	4.5
Derivation	888252	0	0	42	Female	White	Hispanic, Latino, or Spanish Origin	1	0	0	0	0	0	0	0	0	0	0	0	1	0	0	1	0	1	0	0	0	0	0	2	8.5
Validation	394368	0	0	40	Male	White	Not Hispanic, Latino, or Spanish Origin	1	0	0	0	0	0	0	0	1	0	0	0	1	0	0	0	0	0	0	0	0	0	0	2	5
Derivation	100907	0	0	76	Male		Hispanic, Latino, or Spanish Origin	1	1	0	0	0	0	0	0	1	1	0	1	1	0	0	1	0	1	0	0	0	0	0	6	14
Derivation	621278	0	1	57	Female	White	Hispanic, Latino, or Spanish Origin	1	1	0	1	0	0	0	1	1	0	0	0	1	0	0	0	0	1	0	0	0	0	0	3	10
Derivation	268394	0	0	63	Female	White	Not Hispanic, Latino, or Spanish Origin	0	1	0	0	0	0	0	0	1	1	1	0	0	0	0	0	0	1	0	0	0	0	0	4	9.5
Derivation	114111	0	0	83	Male	White	Hispanic, Latino, or Spanish Origin	1	1	1	0	0	0	0	0	0	1	1	1	1	1	0	0	0	0	0	0	0	0	0	8	12.5
Validation	431479	0	0	59	Female	Native Hawaiian or Pacific Islander	Not Hispanic, Latino, or Spanish Origin	1	1	0	0	0	0	0	0	0	1	0	0	1	0	0	0	0	0	0	0	0	0	0	2	7
Derivation	131095	0	0	73	Female	White	Not Hispanic, Latino, or Spanish Origin	0	1	1	1	1	0	0	0	1	1	1	1	1	1	1	1	0	1	0	0	0	0	0	10	16
Derivation	589474	0	0	23	Male		Not Hispanic, Latino, or Spanish Origin	0	0	0	1	0	0	0	0	0	1	0	1	0	0	0	0	0	0	0	0	0	0	0	0	3.5
Derivation	615228	0	0	29	Female	White	Hispanic, Latino, or Spanish Origin	0	1	0	1	1	0	0	0	0	0	0	1	0	0	0	0	0	0	0	0	0	0	0	0	4.5
Validation	278548	0	0	66	Female	White	Not Hispanic, Latino, or Spanish Origin	0	1	1	0	0	0	0	0	0	1	1	1	1	0	1	1	0	1	0	0	0	0	1	7	13.5
Derivation	520242	0	1	65	Male	Asian	Not Hispanic, Latino, or Spanish Origin	1	1	1	1	0	0	0	0	1	1	1	1	0	0	0	0	0	0	0	0	0	1	1	6	13.5
Derivation	698240	0	1	75	Male	White	Not Hispanic, Latino, or Spanish Origin	1	1	1	1	0	0	0	0	0	1	0	1	1	0	1	0	0	0	0	0	0	1	0	6	10
Derivation	842687	0	1	42	Male	Native Hawaiian or Pacific Islander	Not Hispanic, Latino, or Spanish Origin	1	1	1	0	0	0	0	0	0	0	0	0	0	0	0	0	0	1	0	0	0	0	0	0	7.5
Validation	669746	0	0	21	Male	White	Hispanic, Latino, or Spanish Origin	0	1	0	0	0	0	0	0	1	0	0	0	1	0	1	0	0	0	0	0	0	0	0	3	7.5
Derivation	158737	0	0	27	Female	White	Not Hispanic, Latino, or Spanish Origin	0	1	0	1	0	1	0	0	0	0	0	0	1	0	0	0	0	0	0	0	0	0	0	1	2.5
Validation	264211	0	0	35	Female	White	Hispanic, Latino, or Spanish Origin	0	1	0	1	1	0	0	0	0	0	0	0	0	0	0	0	0	0	0	0	0	0	0	0	4
Derivation	580063	0	0	21	Male	White	Hispanic, Latino, or Spanish Origin	1	1	1	1	1	0	0	0	0	0	0	0	1	0	0	0	0	1	0	0	0	0	0	1	7.5
Derivation	477785	0	0	35	Female	White	Not Hispanic, Latino, or Spanish Origin	1	0	0	1	0	0	1	0	0	0	0	0	1	0	0	0	0	0	0	0	0	0	0	1	3
Derivation	249957	0	0	43	Female	American Indian or Alaska Native	Not Hispanic, Latino, or Spanish Origin	1	0	1	0	0	0	0	1	1	1	0	1	0	0	0	1	0	1	0	0	0	0	1	3	13.5
Derivation	874954	0	0	49	Female	White	Not Hispanic, Latino, or Spanish Origin	1	1	0	0	0	0	0	0	0	0	0	1	1	0	0	0	0	1	0	0	0	0	0	1	6.5
Derivation	3778	0	0	37	Female	White	Not Hispanic, Latino, or Spanish Origin	0	0	0	1	0	0	0	1	0	1	0	1	0	0	0	0	1	0	0	0	1	0	0	8	6
Validation	620378	0	0	78	Male		Hispanic, Latino, or Spanish Origin	0	1	1	1	0	0	1	0	1	1	0	0	0	0	0	0	0	0	0	0	0	0	0	4	10
Derivation	59969	0	1	42	Female	White	Hispanic, Latino, or Spanish Origin	1	0	0	1	1	0	0	0	0	1	0	0	1	0	0	0	0	1	0	0	0	1	1	3	10.5
Derivation	703259	0	0	34	Male	White	Not Hispanic, Latino, or Spanish Origin	0	0	1	1	1	0	0	0	0	0	0	0	0	0	0	0	0	1	0	0	0	0	0	0	5
Derivation	423659	0	0	42	Male	White	Not Hispanic, Latino, or Spanish Origin	1	1	0	1	0	0	0	1	1	1	0	0	1	0	0	0	0	1	0	0	0	0	0	2	8.5
Validation	107577	0	0	61	Female	White	Not Hispanic, Latino, or Spanish Origin	0	1	1	1	0	1	1	0	0	1	0	0	1	0	0	0	0	0	0	0	0	0	0	3	6.5
Derivation	289916	0	0	39	Female	White	Hispanic, Latino, or Spanish Origin	1	0	0	1	0	0	1	1	0	0	0	0	0	0	0	0	0	0	0	0	0	0	0	0	4
Derivation	943611	0	0	43	Male	White	Hispanic, Latino, or Spanish Origin	0	1	1	1	1	0	0	1	1	0	0	0	1	0	0	0	0	0	0	0	0	0	0	2	8.5
Derivation	745882	0	0	69	Female	White	Hispanic, Latino, or Spanish Origin	1	1	1	1	0	0	0	1	1	1	0	0	0	0	0	0	0	0	0	0	0	0	0	3	9.5
Validation	346663	0	0	47	Male	White	Not Hispanic, Latino, or Spanish Origin	0	1	1	1	0	0	1	0	0	0	0	0	0	0	0	0	0	0	0	0	0	0	0	0	3.5
Derivation	506526	0	0	73	Male	White	Hispanic, Latino, or Spanish Origin	1	1	1	1	1	1	1	1	1	0	0	0	0	0	0	0	0	0	0	0	0	0	0	4	9
Derivation	335201	0	0	79	Female	White	Hispanic, Latino, or Spanish Origin	0	1	1	1	0	0	0	1	1	1	0	0	1	0	0	0	0	0	0	0	0	0	0	5	11
Derivation	977152	0	1	39	Female	White	Hispanic, Latino, or Spanish Origin	1	1	1	1	1	0	1	1	0	0	0	0	1	0	0	0	0	1	0	0	0	0	0	1	8
Derivation	905451	0	0	69	Male	White	Not Hispanic, Latino, or Spanish Origin	0	1	1	0	0	0	0	0	0	0	0	0	0	0	0	0	0	0	0	0	0	0	0	2	4.5
Derivation	806799	0	0	37	Female		Hispanic, Latino, or Spanish Origin	0	1	0	0	1	0	0	0	0	0	0	1	1	0	0	0	0	0	0	0	0	0	0	1	6
Derivation	80679	0	0	45	Male		Not Hispanic, Latino, or Spanish Origin	0	0	1	1	0	0	0	0	0	0	0	0	0	0	0	0	0	0	0	0	0	0	0	0	3.5
Validation	200771	0	0	39	Female	White	Hispanic, Latino, or Spanish Origin	1	1	0	0	0	0	0	1	1	0	0	0	1	0	0	0	0	1	0	0	0	0	0	2	9
Derivation	555418	0	1	44	Female		Hispanic, Latino, or Spanish Origin	1	1	1	0	0	0	1	0	0	0	0	0	0	0	0	0	0	0	0	0	0	0	0	0	5.5
Derivation	508006	0	0	53	Female	Native Hawaiian or Pacific Islander	Not Hispanic, Latino, or Spanish Origin	0	0	1	0	0	0	0	1	0	0	0	0	0	0	0	0	0	0	0	0	0	0	0	1	6
Derivation	427590	0	0	21	Female		Hispanic, Latino, or Spanish Origin	1	1	1	0	0	0	0	0	0	0	0	0	0	0	0	0	0	0	0	0	0	0	0	0	4.5
Derivation	705557	0	0	59	Male		Hispanic, Latino, or Spanish Origin	1	1	1	1	0	1	0	1	0	0	1	1	0	0	0	0	0	1	0	0	0	1	0	3	11
Derivation	757026	0	0	21	Male	Native Hawaiian or Pacific Islander	Hispanic, Latino, or Spanish Origin	1	1	1	0	0	1	0	1	0	0	0	0	0	0	0	0	0	0	0	0	0	0	0	0	4.5
Validation	800890	0	0	42	Male	White	Hispanic, Latino, or Spanish Origin	1	0	0	0	1	0	0	0	0	0	0	0	0	0	0	1	0	1	0	0	0	0	0	1	7.5
Derivation	57592	0	0	73	Female	Black or African American	Not Hispanic, Latino, or Spanish Origin	0	1	1	1	0	0	1	0	1	1	1	1	1	1	1	0	0	1	0	0	0	0	0	9	17
Derivation	144758	0	1	49	Male	Native Hawaiian or Pacific Islander	Not Hispanic, Latino, or Spanish Origin	0	0	0	1	0	0	0	0	0	1	0	0	0	0	0	0	0	1	0	0	0	0	0	0	7.5
Derivation	481555	0	0	38	Male	White	Not Hispanic, Latino, or Spanish Origin	0	1	1	1	0	0	0	1	0	0	0	0	1	0	0	1	0	1	0	0	0	0	0	2	7
Derivation	930656	0	0	23	Female	White	Hispanic, Latino, or Spanish Origin	1	1	0	0	0	0	0	1	0	0	0	0	0	0	0	0	0	0	0	0	0	0	0	0	3.5
Validation	901688	0	0	21	Male		Not Hispanic, Latino, or Spanish Origin	0	0	0	0	0	0	0	0	0	0	0	0	1	0	0	0	0	0	0	0	0	0	0	1	2.5
Derivation	854953	0	1	59	Male		Hispanic, Latino, or Spanish Origin	1	1	1	1	1	1	1	1	0	0	0	0	1	0	0	0	0	0	0	0	0	0	0	2	7
Validation	114036	0	0	35	Female	White	Not Hispanic, Latino, or Spanish Origin	1	1	1	1	1	0	0	1	0	0	0	1	1	0	0	0	0	1	0	0	0	0	0	1	7
Derivation	302397	0	1	72	Male	White	Not Hispanic, Latino, or Spanish Origin	1	1	1	0	0	0	0	1	0	1	0	1	0	1	0	0	0	1	0	0	0	0	0	5	10
Derivation	75735	0	0	70	Female	White	Not Hispanic, Latino, or Spanish Origin	1	0	0	0	0	0	0	0	0	0	0	0	0	0	0	0	0	0	0	0	0	1	1	5	5.5
Derivation	737566	0	0	59	Male	White	Hispanic, Latino, or Spanish Origin	1	1	0	1	0	1	0	0	0	0	0	0	0	0	0	0	0	0	0	0	0	0	0	1	5
Derivation	548174	0	0	25	Female	White	Hispanic, Latino, or Spanish Origin	0	1	1	1	1	1	0	0	0	0	0	0	1	0	0	0	0	0	0	0	0	0	0	1	5.5
Derivation	806850	0	1	51	Male	Native Hawaiian or Pacific Islander	Not Hispanic, Latino, or Spanish Origin	1	1	1	0	1	1	1	1	1	1	0	0	1	1	1	1	0	1	0	0	0	0	0	7	15
Derivation	270383	0	0	66	Male	White	Not Hispanic, Latino, or Spanish Origin	1	0	0	1	0	0	0	0	1	1	0	0	1	1	0	1	0	1	0	0	0	1	0	8	12.5
Validation	285522	0	0	86	Female	White	Not Hispanic, Latino, or Spanish Origin	0	0	0	1	1	0	0	1	1	1	0	0	0	1	0	0	0	1	0	0	0	0	0	7	10.5
Derivation	138724	0	0	72	Male	White	Hispanic, Latino, or Spanish Origin	1	0	1	1	0	0	1	1	0	0	0	0	0	0	0	0	0	0	0	0	0	0	0	3	7
Validation	11066	0	0	41	Female	White	Hispanic, Latino, or Spanish Origin	1	0	0	1	0	0	0	0	0	0	0	0	0	0	0	0	0	0	0	0	0	0	0	0	4.5
Derivation	956457	0	0	28	Male	White	Hispanic, Latino, or Spanish Origin	1	0	0	1	0	0	0	1	0	1	0	0	0	0	0	1	0	0	0	0	0	0	0	1	5.5
Derivation	941889	0	1	72	Female	Native Hawaiian or Pacific Islander	Not Hispanic, Latino, or Spanish Origin	0	1	0	1	0	0	0	0	1	1	0	0	1	1	0	1	0	1	0	0	0	0	0	8	14
Derivation	963128	0	1	78	Female	White	Hispanic, Latino, or Spanish Origin	0	1	1	1	1	1	1	1	0	1	0	0	1	0	0	0	0	1	0	0	0	1	0	5	12
Derivation	216103	0	0	52	Female	White	Hispanic, Latino, or Spanish Origin	0	0	1	1	0	0	0	0	1	0	0	1	0	0	0	1	0	0	0	0	0	1	1	5	12
Derivation	161362	0	0	35	Female	White	Not Hispanic, Latino, or Spanish Origin	0	1	1	0	0	0	0	0	0	0	0	0	1	0	0	0	0	0	0	0	0	0	1	2	5
Derivation	478371	0	0	46	Male	Native Hawaiian or Pacific Islander	Not Hispanic, Latino, or Spanish Origin	0	0	0	1	0	1	0	0	0	1	0	0	0	0	0	1	0	0	0	0	0	0	0	1	6.5
Validation	867577	0	0	45	Male		Hispanic, Latino, or Spanish Origin	0	0	0	0	0	0	0	0	1	1	0	0	1	1	0	0	0	0	0	1	1	0	0	6	11.5
Derivation	72817	0	0	21	Female	White	Not Hispanic, Latino, or Spanish Origin	1	1	1	1	0	0	0	1	1	1	0	1	0	0	0	1	0	1	0	0	0	0	1	3	10.5
Derivation	627049	0	0	49	Male	White	Hispanic, Latino, or Spanish Origin	1	0	1	1	1	0	1	1	0	1	0	0	0	0	0	0	0	1	0	0	0	0	0	0	8.5
Derivation	481254	0	1	59	Female	White	Hispanic, Latino, or Spanish Origin	1	1	0	0	1	0	0	0	1	1	0	1	1	0	0	0	0	1	0	0	0	0	0	3	12
Derivation	245076	0	0	50	Female		Not Hispanic, Latino, or Spanish Origin	1	1	1	1	1	0	0	1	0	0	0	0	0	0	0	1	0	0	0	0	0	0	0	2	4.5
Derivation	510519	0	0	47	Female	White	Hispanic, Latino, or Spanish Origin	1	1	0	1	0	0	0	0	0	0	0	0	0	0	0	0	0	0	0	0	0	0	0	0	4.5
Derivation	339555	0	0	75	Male	White	Not Hispanic, Latino, or Spanish Origin	0	0	0	0	0	1	0	0	0	0	0	1	0	0	0	0	0	0	0	0	0	0	0	3	5
Validation	34743	0	0	54	Female	Black or African American		0	1	0	1	0	0	0	0	1	0	0	0	0	0	0	0	0	0	0	0	0	0	0	2	7
Derivation	592747	0	0	20	Male	Black or African American	Not Hispanic, Latino, or Spanish Origin	0	0	1	0	0	0	0	0	0	0	0	1	1	0	0	0	0	0	0	0	0	0	1	2	7
Derivation	220504	0	0	20	Female			1	0	0	0	0	0	0	0	0	0	0	0	0	0	0	0	0	0	0	0	0	0	0	0	1
Derivation	679004	0	0	47	Female	Native Hawaiian or Pacific Islander	Not Hispanic, Latino, or Spanish Origin	1	1	1	0	0	1	1	1	0	0	0	0	1	0	0	0	0	1	0	0	0	0	0	1	8.5
Derivation	342053	0	0	39	Female	American Indian or Alaska Native	Not Hispanic, Latino, or Spanish Origin	1	1	1	1	0	0	0	0	1	1	0	1	1	0	0	0	0	1	0	0	0	0	0	2	12
Validation	990820	0	0	45	Female	White	Hispanic, Latino, or Spanish Origin	1	0	1	1	0	1	1	1	0	0	0	1	0	0	0	0	0	1	0	0	0	0	0	0	8.5
Derivation	125318	0	0	20	Male	White	Not Hispanic, Latino, or Spanish Origin	1	0	0	0	1	0	1	0	0	0	0	1	1	0	0	0	0	0	0	0	0	0	0	1	3
Derivation	998247	0	0	55	Male	White	Hispanic, Latino, or Spanish Origin	1	1	1	1	0	0	1	0	0	0	0	0	0	0	0	0	0	0	0	0	0	0	0	1	6
Validation	826060	0	0	48	Male		Hispanic, Latino, or Spanish Origin	0	1	0	0	0	0	0	1	0	0	0	1	0	0	0	0	0	0	0	0	0	0	0	0	5.5
Derivation	97749	0	0	39	Male	White	Hispanic, Latino, or Spanish Origin	0	0	0	1	0	0	0	1	0	0	0	0	0	0	0	0	0	0	0	0	0	0	0	0	4
Derivation	748938	0	0	49	Female	Native Hawaiian or Pacific Islander	Not Hispanic, Latino, or Spanish Origin	1	0	0	0	0	0	0	0	0	0	0	0	0	0	0	0	0	0	0	0	0	0	0	0	4.5
Validation	261417	0	0	45	Male	White	Hispanic, Latino, or Spanish Origin	0	0	1	1	0	0	0	0	1	1	0	0	0	0	0	0	0	0	0	0	0	0	0	1	8.5
Derivation	626257	0	0	55	Male	White	Hispanic, Latino, or Spanish Origin	1	1	0	0	0	0	0	0	0	0	0	0	0	0	0	0	0	0	0	0	0	0	0	1	5
Derivation	221737	0	0	83	Male	White	Hispanic, Latino, or Spanish Origin	1	0	0	0	0	1	0	0	0	0	0	1	0	0	0	0	0	0	0	0	0	0	1	5	8.5
Derivation	345580	0	0	73	Male		Hispanic, Latino, or Spanish Origin	0	1	0	1	1	0	1	0	0	1	0	1	1	0	0	0	0	0	0	0	0	0	0	4	9
Derivation	84176	0	0	65	Female		Hispanic, Latino, or Spanish Origin	0	0	0	1	0	0	0	0	0	1	0	0	0	0	0	0	0	1	0	0	0	0	0	2	8.5
Derivation	775927	0	0	19	Female		Hispanic, Latino, or Spanish Origin	1	1	0	1	1	1	1	1	0	0	0	1	0	0	0	0	0	0	0	0	0	0	0	0	4
Derivation	720705	0	1	44	Male	White	Not Hispanic, Latino, or Spanish Origin	1	1	1	0	0	0	0	0	1	1	0	1	1	0	1	0	0	1	0	0	0	0	0	3	11.5
Derivation	407801	0	1	22	Male	Native Hawaiian or Pacific Islander	Not Hispanic, Latino, or Spanish Origin	0	0	1	0	0	0	0	0	1	0	0	1	0	0	0	0	0	1	0	0	0	0	0	1	9.5
Derivation	35978	0	0	35	Male	White	Not Hispanic, Latino, or Spanish Origin	0	1	1	0	0	0	0	0	0	0	0	0	0	0	0	0	0	0	0	0	0	0	0	0	3
Validation	765943	0	0	31	Male	White	Not Hispanic, Latino, or Spanish Origin	1	0	0	0	1	0	0	0	0	0	0	0	0	0	0	0	0	0	0	0	0	0	0	0	2
Derivation	892663	0	0	34	Female	White	Hispanic, Latino, or Spanish Origin	1	1	1	1	1	0	0	0	0	0	0	0	0	0	0	0	0	0	0	0	0	0	0	0	5
Derivation	466206	0	0	20	Female	White	Hispanic, Latino, or Spanish Origin	1	1	0	1	1	1	1	1	0	0	0	0	0	0	0	0	0	0	0	0	0	0	0	0	3
Validation	976817	0	0	20	Male	White	Not Hispanic, Latino, or Spanish Origin	1	1	0	0	1	0	0	0	0	0	0	0	0	0	0	0	1	0	0	0	1	0	0	8	3
Derivation	894332	0	0	39	Female	White	Hispanic, Latino, or Spanish Origin	0	0	0	0	0	0	0	0	0	1	0	0	1	0	0	0	0	0	0	0	0	0	0	1	6
Derivation	460060	0	0	37	Female	White	Hispanic, Latino, or Spanish Origin	0	0	1	1	0	0	0	0	0	0	0	1	1	0	0	0	0	0	0	0	0	0	0	1	7
Validation	978188	0	0	19	Female	White	Hispanic, Latino, or Spanish Origin	1	1	0	1	0	0	1	1	0	0	0	0	0	0	0	0	0	0	0	0	0	0	0	0	3
Derivation	990890	0	0	19	Male	White		0	0	0	0	0	0	0	0	0	0	0	0	0	0	0	0	0	0	0	0	0	0	0	0	1
Derivation	375674	0	0	51	Female		Hispanic, Latino, or Spanish Origin	1	1	0	0	0	0	1	0	0	0	0	0	0	0	0	0	0	0	0	0	0	0	0	1	5
Validation	389392	0	0	34	Female	American Indian or Alaska Native	Not Hispanic, Latino, or Spanish Origin	0	1	1	0	0	0	1	1	0	0	0	0	0	0	0	1	0	0	0	0	0	0	0	1	6
Validation	44492	0	0	39	Male	White	Not Hispanic, Latino, or Spanish Origin	1	1	0	0	0	0	0	0	0	1	0	0	1	0	0	0	0	1	0	0	0	0	0	1	6
Derivation	544444	0	1	45	Female			1	0	1	1	0	0	0	1	0	0	0	0	0	0	0	1	0	0	0	0	0	0	0	1	4.5
Validation	574139	0	0	20	Male	Native Hawaiian or Pacific Islander	Hispanic, Latino, or Spanish Origin	0	0	0	0	0	0	0	0	0	0	0	0	0	0	0	0	0	1	0	0	0	0	0	0	5
Derivation	876531	0	0	79	Male	White	Hispanic, Latino, or Spanish Origin	1	1	1	1	0	0	0	1	0	1	0	1	0	1	0	0	0	0	0	0	0	0	1	6	11
Validation	934807	0	0	19	Female	White	Not Hispanic, Latino, or Spanish Origin	0	0	0	0	0	0	0	0	0	0	0	0	0	0	0	0	0	0	0	0	0	0	1	1	2
Validation	379214	0	0	39	Male	Black or African American	Not Hispanic, Latino, or Spanish Origin	0	1	0	1	0	0	0	0	0	0	0	0	0	0	0	0	0	0	0	0	0	0	0	0	4
Validation	181840	0	0	87	Male	Multiple	Hispanic, Latino, or Spanish Origin	1	0	0	0	0	0	0	1	1	1	0	1	0	0	0	0	0	0	0	0	0	0	0	5	10.5
Derivation	587859	0	0	22	Female	White	Not Hispanic, Latino, or Spanish Origin	0	1	1	1	1	0	1	0	0	0	0	1	1	0	0	0	0	0	0	0	0	0	0	1	4.5
Validation	659133	0	0	54	Female	White	Hispanic, Latino, or Spanish Origin	1	1	0	1	0	0	0	0	1	0	0	0	0	0	0	0	0	0	0	0	0	0	0	2	7
Derivation	184629	0	0	26	Female	White	Hispanic, Latino, or Spanish Origin	1	1	1	1	1	1	0	0	1	1	0	0	1	0	0	1	0	1	0	0	0	0	0	3	11.5
Derivation	91155	0	1	49	Male	Black or African American	Not Hispanic, Latino, or Spanish Origin	1	1	0	1	0	0	1	1	0	1	0	1	1	0	0	0	0	0	0	0	0	0	0	1	7.5
Validation	193509	1	0	76	Female	White	Not Hispanic, Latino, or Spanish Origin	0	0	0	0	0	0	0	0	1	1	0	1	0	0	0	0	0	0	0	0	0	0	1	5	9
Derivation	344610	0	0	37	Male	White	Hispanic, Latino, or Spanish Origin	0	1	0	1	1	0	1	0	0	0	0	0	1	0	0	0	0	0	0	0	0	0	0	1	5
Derivation	484654	0	0	60	Female		Hispanic, Latino, or Spanish Origin	1	1	1	1	0	1	0	0	0	0	0	1	0	0	0	0	0	0	0	0	0	0	0	2	7
Validation	621655	0	0	39	Female	White	Hispanic, Latino, or Spanish Origin	1	1	0	1	1	0	0	0	0	0	0	1	0	0	0	0	0	0	0	0	0	0	0	0	5
Derivation	416291	0	0	25	Male	White	Hispanic, Latino, or Spanish Origin	0	0	0	0	0	0	0	0	0	0	0	0	1	0	0	0	0	0	0	0	0	0	0	1	4.5
Derivation	96246	0	0	23	Female	White	Not Hispanic, Latino, or Spanish Origin	1	1	1	0	0	1	0	0	0	0	0	0	1	0	0	0	0	0	0	0	0	0	0	1	3.5
Validation	787714	0	0	33	Female	White	Hispanic, Latino, or Spanish Origin	0	1	1	1	0	0	0	0	0	0	0	0	0	0	0	1	0	1	0	0	0	0	0	1	8
Derivation	653892	0	0	38	Male	Native Hawaiian or Pacific Islander	Not Hispanic, Latino, or Spanish Origin	1	1	1	1	1	1	1	1	1	1	0	0	0	0	0	0	0	1	0	0	0	0	0	1	10
Derivation	704244	0	0	25	Female	White	Not Hispanic, Latino, or Spanish Origin	0	0	0	0	0	0	0	0	0	0	0	0	1	0	0	0	0	0	0	0	0	0	0	1	2.5
Validation	206910	0	0	26	Female	Native Hawaiian or Pacific Islander	Not Hispanic, Latino, or Spanish Origin	1	1	1	1	1	1	1	1	0	0	0	0	0	0	0	0	0	0	0	0	0	0	0	0	4.5
Derivation	167768	0	0	25	Male			1	1	1	1	1	0	1	1	0	0	0	0	0	0	0	0	0	0	0	0	0	0	0	0	2.5
Derivation	888855	0	0	52	Male		Hispanic, Latino, or Spanish Origin	1	0	1	0	0	0	1	0	0	0	0	0	0	0	0	0	0	0	0	0	0	0	0	1	6
Derivation	603464	0	0	34	Male	White	Not Hispanic, Latino, or Spanish Origin	0	0	1	0	1	1	1	0	0	0	0	0	1	0	0	0	0	0	0	0	0	0	0	1	4
Derivation	958079	0	0	45	Male	Native Hawaiian or Pacific Islander	Not Hispanic, Latino, or Spanish Origin	1	1	0	0	1	0	0	0	1	1	0	0	0	1	0	0	0	0	0	0	0	0	0	3	8.5
Validation	770257	0	0	82	Male	White	Not Hispanic, Latino, or Spanish Origin	1	1	1	0	1	1	0	0	0	1	0	1	0	1	1	0	0	0	0	0	0	0	0	7	9.5
Validation	267170	0	0	44	Male	White	Hispanic, Latino, or Spanish Origin	0	0	1	0	1	0	0	0	1	0	0	0	0	0	0	1	0	1	0	0	0	0	0	2	10.5
Derivation	365431	0	0	32	Female	White	Hispanic, Latino, or Spanish Origin	1	1	0	1	0	0	0	0	0	0	0	1	0	0	0	0	0	1	0	0	0	0	1	1	8
Derivation	45844	0	0	18	Male	Native Hawaiian or Pacific Islander	Not Hispanic, Latino, or Spanish Origin	0	0	0	0	1	0	0	0	0	0	0	0	0	0	0	0	0	0	0	0	0	0	0	0	3
Derivation	20238	0	0	18	Female	White	Hispanic, Latino, or Spanish Origin	0	0	1	0	0	1	1	0	0	0	0	1	1	0	0	0	0	0	0	0	0	0	0	1	6
Derivation	299411	0	0	63	Female	White	Not Hispanic, Latino, or Spanish Origin	0	0	1	1	0	0	0	0	1	1	0	1	1	0	0	0	0	1	0	0	0	0	0	4	11.5
Validation	987680	0	0	33	Male	Native Hawaiian or Pacific Islander	Not Hispanic, Latino, or Spanish Origin	0	1	1	1	1	0	1	0	0	1	0	1	0	0	0	0	0	1	0	0	0	1	1	2	11
Validation	85578	0	0	53	Female		Hispanic, Latino, or Spanish Origin	1	1	1	1	0	0	0	0	0	0	0	0	0	0	0	0	0	0	0	0	0	0	0	1	6
Derivation	212918	0	0	18	Male		Hispanic, Latino, or Spanish Origin	1	0	0	1	1	0	0	0	0	0	0	0	0	0	0	0	0	0	0	0	0	0	0	0	3
Derivation	663464	0	0	18	Female	Black or African American	Hispanic, Latino, or Spanish Origin	0	0	1	1	0	1	0	0	1	0	0	0	0	0	0	0	0	1	0	0	0	0	1	2	9
Derivation	129605	0	0	48	Female	Black or African American	Hispanic, Latino, or Spanish Origin	1	0	1	1	0	0	0	0	1	1	0	1	1	0	0	0	0	0	0	0	0	0	0	2	10.5
Derivation	103224	0	0	21	Female	White	Hispanic, Latino, or Spanish Origin	0	1	0	0	1	0	0	0	0	0	0	0	1	0	0	0	0	0	0	0	0	0	0	1	4.5
Derivation	459407	0	0	20	Male	White	Hispanic, Latino, or Spanish Origin	1	1	1	1	1	1	0	0	0	0	0	0	0	0	0	0	0	0	0	0	0	0	0	0	4
Derivation	779668	0	0	18	Male	White	Not Hispanic, Latino, or Spanish Origin	0	0	0	0	0	0	0	0	0	0	0	1	0	0	0	0	0	0	0	0	0	0	0	0	2
Derivation	414884	0	0	60	Female	American Indian or Alaska Native	Hispanic, Latino, or Spanish Origin	1	1	1	1	0	0	0	1	1	1	0	1	0	0	0	0	0	0	0	0	0	0	0	3	10
Derivation	715445	0	1	64	Male			1	1	0	0	1	0	0	0	0	0	0	0	0	0	0	0	0	0	0	0	0	0	0	2	3.5
Derivation	4783	0	0	23	Male		Hispanic, Latino, or Spanish Origin	0	1	1	0	0	0	0	0	0	0	0	0	0	0	0	0	0	0	0	0	0	0	0	0	4.5
Derivation	801704	0	0	23	Female	White	Not Hispanic, Latino, or Spanish Origin	0	0	1	1	0	0	0	0	0	0	0	0	0	0	0	0	0	0	0	0	0	0	0	0	2.5
Validation	121199	0	0	18	Female	White	Hispanic, Latino, or Spanish Origin	0	1	1	1	0	0	0	0	0	0	0	1	0	0	0	0	0	0	0	0	0	0	0	0	5
Derivation	590663	0	0	51	Male	White	Hispanic, Latino, or Spanish Origin	1	1	1	1	0	1	0	0	1	0	0	0	0	0	0	0	0	0	0	0	0	0	0	2	8
Derivation	514536	0	1	53	Female	White	Hispanic, Latino, or Spanish Origin	1	1	1	1	1	0	0	0	1	1	0	0	0	0	0	0	0	0	0	0	0	0	0	2	9
Validation	825406	0	0	52	Male	White	Hispanic, Latino, or Spanish Origin	0	1	0	1	0	0	0	0	1	1	0	0	0	0	0	0	0	1	0	0	0	0	0	2	10
Derivation	618557	0	0	28	Female	White	Hispanic, Latino, or Spanish Origin	0	1	0	0	1	0	1	1	0	0	0	0	0	0	0	0	0	0	0	0	0	0	0	0	3.5
Derivation	219704	0	0	66	Male	White	Not Hispanic, Latino, or Spanish Origin	0	0	0	1	0	1	0	1	0	0	0	0	0	0	0	0	0	0	0	0	0	0	0	2	3.5
Derivation	480865	0	0	70	Male	White	Hispanic, Latino, or Spanish Origin	0	1	1	1	0	0	0	0	1	1	1	1	1	0	1	0	0	1	0	0	0	0	0	7	15.5
Derivation	998889	0	0	19	Female	White	Not Hispanic, Latino, or Spanish Origin	0	1	1	1	0	1	0	0	0	0	0	0	0	0	0	0	0	0	0	0	0	0	0	0	2
Validation	861834	0	0	60	Male			0	1	0	0	0	0	0	0	0	0	0	0	0	0	0	0	0	0	0	0	0	0	0	2	3
Derivation	443396	0	0	64	Female	White	Not Hispanic, Latino, or Spanish Origin	1	1	0	1	0	0	0	0	0	0	0	1	0	0	0	0	0	0	0	0	0	0	0	2	4.5
Derivation	882423	0	0	62	Male	White	Not Hispanic, Latino, or Spanish Origin	1	1	1	1	0	0	0	1	0	1	0	1	0	0	0	0	0	1	0	0	0	0	0	2	8.5
Validation	243040	0	0	19	Male	White	Not Hispanic, Latino, or Spanish Origin	1	0	0	0	0	0	0	0	0	0	0	0	0	0	0	0	0	0	0	0	0	0	0	0	1
Derivation	77615	0	0	39	Female	White	Hispanic, Latino, or Spanish Origin	0	0	0	0	0	0	0	0	0	0	0	0	0	0	0	0	0	0	0	0	0	0	0	0	4
Derivation	384334	0	0	37	Female	White	Hispanic, Latino, or Spanish Origin	0	1	0	0	1	0	1	0	0	0	0	0	0	0	0	0	0	1	0	0	0	0	0	0	6
Validation	691399	0	0	56	Male	White	Hispanic, Latino, or Spanish Origin	0	1	1	0	1	0	1	0	0	0	0	0	1	0	0	0	0	0	0	0	0	0	0	2	7
Validation	817473	0	0	36	Male	White	Not Hispanic, Latino, or Spanish Origin	1	1	1	1	1	0	0	1	0	0	0	1	1	0	0	0	0	1	0	0	0	0	0	1	7
Derivation	657393	0	0	18	Female	White	Hispanic, Latino, or Spanish Origin	1	0	0	1	0	0	1	0	0	0	0	0	0	0	0	0	0	0	0	0	0	0	0	0	3
Derivation	189259	0	0	54	Male	White	Hispanic, Latino, or Spanish Origin	1	1	1	1	0	0	0	0	0	1	0	1	0	0	0	0	0	0	0	0	0	0	0	1	8
Validation	923609	0	0	46	Female	Asian	Not Hispanic, Latino, or Spanish Origin	1	1	1	1	1	1	0	0	0	0	0	0	0	0	0	0	0	0	0	0	0	0	0	0	5.5
Derivation	538690	0	0	69	Male	White	Hispanic, Latino, or Spanish Origin	0	0	0	1	0	0	0	0	0	0	0	0	0	0	0	0	0	0	0	0	0	0	0	2	5.5
Derivation	778207	0	0	38	Male	White	Not Hispanic, Latino, or Spanish Origin	0	0	0	0	0	0	0	0	0	1	0	1	0	0	0	0	0	0	0	0	0	0	0	0	4
Derivation	376844	0	0	37	Female	White	Hispanic, Latino, or Spanish Origin	1	1	1	1	1	1	1	0	0	0	0	0	0	0	0	0	0	0	0	0	0	0	0	0	5
Validation	484544	0	0	36	Female	White	Not Hispanic, Latino, or Spanish Origin	1	1	1	1	0	0	1	0	0	0	0	0	1	0	0	0	0	0	0	0	0	0	0	1	4
Validation	930469	0	0	44	Male	White	Hispanic, Latino, or Spanish Origin	0	1	1	0	1	0	0	0	0	0	0	0	1	0	0	0	0	0	0	0	0	0	0	1	6.5
Derivation	247962	0	0	37	Female	White	Hispanic, Latino, or Spanish Origin	1	0	0	1	0	0	0	0	0	0	0	0	0	0	0	0	0	1	0	0	0	0	0	0	6
Derivation	422472	0	0	74	Female	White	Not Hispanic, Latino, or Spanish Origin	1	1	1	1	0	0	0	0	0	1	1	0	1	0	0	1	0	0	0	0	0	1	1	8	11
Derivation	112175	0	0	36	Female	White	Hispanic, Latino, or Spanish Origin	0	0	1	0	0	0	0	0	0	0	0	0	1	0	0	0	0	1	0	0	0	0	0	1	8
Derivation	506851	0	0	37	Female	White	Not Hispanic, Latino, or Spanish Origin	0	0	1	1	0	0	1	0	0	0	0	0	0	0	0	0	0	0	0	0	0	0	1	1	4
Validation	104611	0	1	64	Male		Hispanic, Latino, or Spanish Origin	1	1	1	1	0	0	0	0	1	1	0	0	1	0	0	1	0	0	0	0	0	0	0	5	11.5
Derivation	968711	0	0	51	Female	White	Hispanic, Latino, or Spanish Origin	0	0	1	1	0	0	0	0	1	1	0	0	0	0	0	0	0	0	0	0	0	0	0	2	9
Derivation	709249	0	0	35	Female	American Indian or Alaska Native	Not Hispanic, Latino, or Spanish Origin	1	1	1	0	1	1	1	1	0	0	0	0	0	0	0	0	0	0	0	0	0	0	0	0	5
Derivation	516196	0	0	76	Female	White	Not Hispanic, Latino, or Spanish Origin	0	0	0	0	0	0	0	0	0	0	0	0	1	0	0	0	0	1	0	0	0	0	1	5	8
Validation	861525	0	0	29	Male	White	Not Hispanic, Latino, or Spanish Origin	0	1	0	0	0	0	0	0	0	0	0	0	1	0	0	0	0	0	0	0	0	0	0	1	2.5
Validation	220465	0	0	47	Female	White	Hispanic, Latino, or Spanish Origin	1	0	0	1	1	0	0	0	0	1	0	0	0	0	0	0	0	1	0	0	0	0	0	0	7.5
Derivation	58593	1	1	75	Female	Native Hawaiian or Pacific Islander	Not Hispanic, Latino, or Spanish Origin	0	0	1	1	0	1	0	0	1	1	1	1	0	0	0	0	0	1	0	0	0	1	1	7	16
Derivation	307207	0	0	50	Male	White	Not Hispanic, Latino, or Spanish Origin	1	1	1	0	1	0	0	0	0	0	0	1	1	0	0	0	0	0	0	0	0	0	0	2	5.5
Derivation	620141	0	0	60	Male	White	Hispanic, Latino, or Spanish Origin	1	1	1	1	0	0	0	0	0	1	0	0	1	1	1	0	0	0	0	0	0	0	0	6	10
Derivation	696297	0	0	51	Female		Hispanic, Latino, or Spanish Origin	0	1	1	0	1	0	0	0	0	1	0	1	1	0	0	1	0	0	0	0	0	0	0	3	10
Derivation	626501	0	0	61	Male		Hispanic, Latino, or Spanish Origin	1	1	1	1	0	0	0	0	1	1	1	0	0	0	0	0	0	1	0	0	0	0	0	4	12.5
Derivation	562556	1	1	55	Male	Native Hawaiian or Pacific Islander	Not Hispanic, Latino, or Spanish Origin	0	0	0	1	0	0	0	0	0	1	0	1	1	0	0	0	0	0	0	0	0	0	0	2	8
Derivation	908555	0	0	72	Male		Hispanic, Latino, or Spanish Origin	0	1	1	1	0	0	0	0	0	1	0	0	0	0	0	0	0	0	0	0	0	0	0	3	8
Derivation	613870	0	0	44	Female	White	Hispanic, Latino, or Spanish Origin	1	0	0	1	0	0	0	0	1	0	0	1	1	0	0	1	1	0	0	0	1	0	0	11	11.5
Derivation	477068	0	0	75	Male	White	Not Hispanic, Latino, or Spanish Origin	1	1	1	1	0	1	0	0	0	0	0	0	0	0	0	0	0	0	0	0	0	0	0	3	5
Derivation	630840	0	0	54	Male	White	Not Hispanic, Latino, or Spanish Origin	0	1	0	1	0	0	0	0	0	0	0	0	0	0	0	0	0	0	0	0	0	0	0	1	3
Validation	138947	0	0	36	Male		Hispanic, Latino, or Spanish Origin	0	0	1	1	0	1	1	0	0	0	0	0	0	0	0	0	0	0	0	0	0	0	0	0	5
Derivation	444318	0	0	25	Female	White	Hispanic, Latino, or Spanish Origin	1	0	0	0	0	0	0	1	0	0	0	0	0	0	0	0	0	0	0	0	0	0	0	0	3.5
Derivation	783917	0	1	47	Female	White	Hispanic, Latino, or Spanish Origin	1	1	1	1	0	0	0	0	0	0	0	0	0	0	0	0	0	0	0	0	0	0	0	0	5.5
Derivation	368385	0	0	59	Female	White	Hispanic, Latino, or Spanish Origin	0	1	0	0	0	0	0	0	1	1	0	1	1	0	0	0	0	1	0	0	0	0	0	3	12
Derivation	276103	0	0	53	Female	White	Hispanic, Latino, or Spanish Origin	0	1	1	1	0	0	0	0	0	0	0	0	0	0	0	0	0	0	0	0	0	0	0	1	6
Validation	226955	0	0	18	Male	White	Hispanic, Latino, or Spanish Origin	0	1	1	0	0	0	0	0	0	0	0	0	1	0	0	0	0	0	0	0	0	0	0	1	5
Validation	435555	0	0	38	Female	White	Not Hispanic, Latino, or Spanish Origin	0	1	1	1	1	0	1	0	0	0	0	0	0	0	0	0	0	0	0	0	0	0	0	0	3
Derivation	694823	0	0	48	Female	Native Hawaiian or Pacific Islander	Not Hispanic, Latino, or Spanish Origin	0	1	0	0	0	0	0	0	1	0	0	0	1	0	0	0	0	1	0	0	0	0	0	2	9.5
Derivation	606347	0	0	38	Female	White	Hispanic, Latino, or Spanish Origin	0	1	1	0	0	0	0	0	0	0	0	0	1	0	0	1	0	0	0	0	0	0	0	2	7
Derivation	92812	0	0	32	Female	White	Hispanic, Latino, or Spanish Origin	0	1	0	1	0	0	1	0	0	0	0	0	1	0	0	0	0	0	0	0	0	0	0	1	5
Validation	991203	0	1	51	Female		Hispanic, Latino, or Spanish Origin	1	0	0	1	0	0	0	1	1	0	0	0	0	0	0	0	0	0	0	0	0	0	0	2	7
Derivation	921726	0	0	39	Male	White	Hispanic, Latino, or Spanish Origin	0	0	0	0	0	0	0	0	0	0	0	0	0	0	0	0	0	0	0	0	0	0	0	0	4
Derivation	118543	0	0	61	Female	White	Hispanic, Latino, or Spanish Origin	1	1	1	1	0	1	0	0	0	0	0	0	0	0	0	1	0	1	0	0	0	0	0	3	9.5
Derivation	510805	0	0	30	Male	Native Hawaiian or Pacific Islander	Not Hispanic, Latino, or Spanish Origin	0	0	1	0	0	0	0	0	0	0	0	1	1	0	0	0	0	1	0	0	0	0	0	1	8.5
Derivation	542925	0	0	18	Female	White	Hispanic, Latino, or Spanish Origin	0	1	1	1	1	1	0	1	0	0	0	1	0	0	0	0	0	0	0	0	0	0	0	0	5
Derivation	798082	0	0	39	Male	White	Hispanic, Latino, or Spanish Origin	1	0	1	1	1	1	1	0	0	0	0	0	0	0	0	0	0	0	0	0	0	0	0	0	5
Validation	817947	0	1	55	Male	White	Hispanic, Latino, or Spanish Origin	1	1	0	0	0	0	1	0	0	0	0	0	0	0	0	0	0	0	0	0	0	0	0	1	5
Derivation	440012	0	0	41	Male			1	1	1	1	0	1	1	0	0	0	0	0	0	0	0	0	0	0	0	0	0	0	0	0	3.5
Validation	271204	0	0	34	Male	White	Hispanic, Latino, or Spanish Origin	0	0	1	1	0	0	0	0	0	0	0	0	0	0	0	1	0	0	0	0	0	0	0	1	6
Derivation	298450	0	0	52	Female	White	Hispanic, Latino, or Spanish Origin	0	0	1	0	1	0	0	0	0	0	0	1	0	0	0	0	0	0	0	0	0	0	0	1	7
Derivation	601138	0	0	31	Female	White	Not Hispanic, Latino, or Spanish Origin	0	0	0	0	0	0	0	0	0	0	0	1	0	0	0	0	0	1	0	0	0	0	0	0	5
Derivation	834150	0	0	57	Male			1	1	1	1	0	0	0	0	0	0	0	1	0	0	0	0	0	0	0	0	0	0	0	1	5
Validation	949413	0	0	63	Female	Native Hawaiian or Pacific Islander	Not Hispanic, Latino, or Spanish Origin	1	1	1	1	0	0	0	0	1	1	0	1	1	1	0	0	0	1	0	0	0	0	0	6	14.5
Derivation	684061	0	0	19	Female	White	Not Hispanic, Latino, or Spanish Origin	1	0	1	1	1	1	1	0	0	0	0	0	0	0	0	0	0	0	0	0	0	0	0	0	2
Validation	546920	0	1	63	Male	Native Hawaiian or Pacific Islander	Not Hispanic, Latino, or Spanish Origin	1	1	0	1	0	0	0	0	1	0	0	0	0	1	0	0	0	1	0	0	0	0	0	5	10.5
Derivation	965865	0	0	64	Male	Black or African American	Not Hispanic, Latino, or Spanish Origin	1	1	1	1	1	0	0	0	0	0	0	0	0	0	0	1	0	0	0	0	0	0	0	3	7.5
Validation	166944	0	1	85	Male	White	Hispanic, Latino, or Spanish Origin	1	0	0	0	0	0	0	0	0	0	0	0	0	0	0	0	0	0	0	0	0	0	0	4	6.5
Derivation	585254	0	0	71	Female	White	Not Hispanic, Latino, or Spanish Origin	0	1	0	0	0	0	0	0	1	1	0	1	1	1	0	0	0	1	0	0	0	1	1	9	14
Derivation	678650	0	1	34	Female	Native Hawaiian or Pacific Islander	Not Hispanic, Latino, or Spanish Origin	0	1	1	0	0	1	1	0	0	0	0	0	1	0	0	0	0	1	0	0	0	0	0	1	8
Validation	640925	0	0	63	Male	White	Hispanic, Latino, or Spanish Origin	1	0	0	1	0	0	0	0	0	0	0	0	0	0	0	0	0	0	0	0	0	0	0	2	5.5
Derivation	812405	0	0	37	Female	White	Hispanic, Latino, or Spanish Origin	1	0	0	1	1	1	1	0	1	1	0	1	0	0	0	0	0	0	0	0	0	0	0	1	8
Derivation	943097	0	1	63	Female	White	Not Hispanic, Latino, or Spanish Origin	1	1	1	1	1	1	0	0	0	1	0	0	1	0	0	1	0	1	0	0	0	0	0	4	9.5
Derivation	463079	0	0	19	Female	White	Not Hispanic, Latino, or Spanish Origin	0	0	1	1	1	1	0	0	0	0	0	0	1	0	0	0	0	0	0	0	0	0	0	1	3
Derivation	469489	1	1	83	Female			0	1	1	1	0	0	0	0	0	0	0	0	0	1	0	0	0	0	0	0	0	0	0	6	6.5
Derivation	576140	0	0	24	Male	Native Hawaiian or Pacific Islander	Not Hispanic, Latino, or Spanish Origin	1	1	1	1	1	1	1	0	1	0	0	1	1	0	0	0	0	0	0	0	0	0	0	2	8.5
Derivation	338433	0	0	38	Female	Native Hawaiian or Pacific Islander	Not Hispanic, Latino, or Spanish Origin	1	1	1	1	1	0	0	0	0	0	0	0	0	0	0	0	0	1	0	0	0	0	0	0	7
Derivation	160424	0	0	60	Male	White	Hispanic, Latino, or Spanish Origin	1	1	0	1	0	0	0	0	0	0	0	0	1	0	0	0	0	0	0	0	0	0	0	3	6
Validation	898292	0	0	42	Female	Asian	Not Hispanic, Latino, or Spanish Origin	1	1	0	1	0	0	1	0	1	0	0	0	0	0	0	1	0	1	0	0	0	0	0	2	9.5
Validation	408493	0	0	54	Male	White	Not Hispanic, Latino, or Spanish Origin	0	0	0	0	0	0	0	0	0	0	0	0	0	0	0	0	1	1	0	0	1	1	0	10	8
Derivation	209232	0	0	23	Male	White	Hispanic, Latino, or Spanish Origin	1	0	1	0	0	0	0	0	0	0	0	0	0	0	0	0	0	0	0	0	0	0	0	0	4.5
Validation	639170	0	0	37	Male	White	Hispanic, Latino, or Spanish Origin	0	0	0	0	0	0	0	0	0	0	0	1	1	0	0	0	0	0	0	0	0	0	1	2	7
Derivation	390362	0	0	63	Male	White	Not Hispanic, Latino, or Spanish Origin	1	1	1	1	0	1	0	0	0	0	0	1	0	0	0	0	0	0	0	0	0	0	0	2	5.5
Validation	772435	0	0	57	Female	White	Hispanic, Latino, or Spanish Origin	1	0	0	0	1	1	0	0	0	0	0	0	1	0	0	0	0	0	0	0	0	0	0	2	6
Derivation	160548	0	0	44	Male	American Indian or Alaska Native	Not Hispanic, Latino, or Spanish Origin	1	1	1	1	0	1	1	0	0	0	0	0	0	0	0	0	0	0	0	0	0	0	0	0	5.5
Derivation	729561	0	0	50	Female	White	Not Hispanic, Latino, or Spanish Origin	1	1	0	0	0	0	0	0	0	0	0	0	1	0	0	0	0	0	0	0	0	0	0	2	3.5
Derivation	281526	0	0	50	Female	White	Hispanic, Latino, or Spanish Origin	0	0	0	1	0	0	0	0	1	0	0	0	0	0	0	0	0	0	0	0	0	0	0	2	6.5
Derivation	91889	0	0	32	Female	White	Hispanic, Latino, or Spanish Origin	0	1	1	1	1	1	1	0	0	0	0	0	0	0	0	0	0	0	0	0	0	0	0	0	5
Derivation	27755	0	0	52	Male	White	Not Hispanic, Latino, or Spanish Origin	0	1	1	1	0	0	0	1	1	1	1	1	1	1	1	1	0	1	0	0	0	1	1	10	17
Derivation	494736	0	0	62	Male	White	Hispanic, Latino, or Spanish Origin	0	1	1	0	1	0	1	0	0	0	0	0	0	0	0	0	0	0	0	0	0	0	0	2	6.5
Validation	421246	0	0	55	Male			1	0	0	1	0	0	0	0	0	0	0	0	0	0	0	0	0	0	0	0	0	0	0	1	3
Validation	687425	0	0	56	Female	White	Not Hispanic, Latino, or Spanish Origin	0	0	0	1	0	0	0	0	0	0	0	0	0	0	0	0	0	0	0	0	0	0	0	1	3
Validation	307152	0	0	30	Female	Native Hawaiian or Pacific Islander	Not Hispanic, Latino, or Spanish Origin	1	0	0	0	0	0	0	0	0	0	0	1	0	0	0	0	0	0	0	0	0	0	0	0	4.5
Derivation	31470	0	0	23	Male	White	Hispanic, Latino, or Spanish Origin	1	1	1	1	0	0	0	0	0	0	0	1	0	1	0	0	0	1	0	0	0	0	0	2	8.5
Derivation	722535	1	1	65	Female		Not Hispanic, Latino, or Spanish Origin	1	1	1	1	0	0	0	0	0	0	0	0	1	0	0	0	0	0	0	0	0	0	0	3	5.5
Derivation	29465	0	0	57	Male		Hispanic, Latino, or Spanish Origin	1	0	0	1	1	0	1	0	0	0	0	0	0	0	0	0	0	0	0	0	0	0	0	1	5
Derivation	749428	0	0	19	Male	White	Not Hispanic, Latino, or Spanish Origin	0	1	1	1	0	1	0	0	0	0	0	0	0	0	0	0	0	0	0	0	0	0	0	0	2
Validation	799286	0	0	42	Female	Native Hawaiian or Pacific Islander	Not Hispanic, Latino, or Spanish Origin	1	1	1	1	1	1	0	0	0	0	0	1	0	0	0	0	0	0	0	0	0	0	0	0	6.5
Derivation	672081	0	0	52	Male	White	Not Hispanic, Latino, or Spanish Origin	1	0	0	1	0	0	1	0	1	1	0	0	1	0	0	0	0	0	0	0	0	0	0	3	7
Derivation	782691	0	0	18	Female	White	Not Hispanic, Latino, or Spanish Origin	1	0	1	0	0	1	0	0	0	0	0	0	0	0	0	0	0	0	0	0	0	0	0	0	2
Derivation	463160	0	0	34	Female	White	Hispanic, Latino, or Spanish Origin	0	0	1	0	0	1	0	0	0	0	0	0	0	0	0	0	0	0	0	0	0	0	0	0	5
Derivation	598732	0	0	43	Female		Not Hispanic, Latino, or Spanish Origin	1	1	1	1	0	0	0	0	0	0	0	1	0	0	0	0	0	0	0	0	0	0	0	0	4.5
Derivation	855950	0	0	78	Male	White	Not Hispanic, Latino, or Spanish Origin	0	1	0	0	0	0	1	0	0	0	0	1	0	1	0	1	0	0	0	0	0	0	0	6	7
Validation	932922	0	0	38	Male	White	Hispanic, Latino, or Spanish Origin	0	1	1	1	1	0	1	0	0	0	0	0	0	0	0	0	0	0	0	0	0	0	0	0	5
Derivation	239113	0	0	32	Male	Native Hawaiian or Pacific Islander	Not Hispanic, Latino, or Spanish Origin	1	1	1	1	0	0	0	1	0	1	0	1	0	0	0	0	0	1	0	0	0	0	0	0	9
Derivation	854906	0	0	43	Female	White	Hispanic, Latino, or Spanish Origin	1	1	1	1	1	1	1	1	0	0	0	0	1	0	0	1	0	1	0	0	0	0	0	2	9.5
Derivation	625043	0	0	57	Female	White	Hispanic, Latino, or Spanish Origin	0	0	0	0	0	0	0	0	0	1	0	0	0	0	0	0	0	1	0	0	0	0	0	1	8
Derivation	420822	0	0	31	Female	White	Hispanic, Latino, or Spanish Origin	1	1	1	1	0	0	0	1	1	0	0	1	0	0	0	0	0	0	0	0	0	0	0	1	8
Validation	373529	0	0	55	Male	White	Hispanic, Latino, or Spanish Origin	1	0	0	1	0	0	0	0	0	0	0	0	0	0	0	0	0	0	0	0	0	0	0	1	5
Derivation	153422	0	1	64	Male	White	Hispanic, Latino, or Spanish Origin	1	1	1	1	0	0	0	0	0	1	0	0	0	0	0	0	0	0	0	0	0	0	0	2	7.5
Derivation	990879	0	0	31	Female	White	Hispanic, Latino, or Spanish Origin	1	1	1	1	1	1	1	1	0	0	0	0	0	0	0	0	0	1	0	0	0	0	0	0	7
Validation	425244	0	0	33	Female	White	Not Hispanic, Latino, or Spanish Origin	1	0	0	0	0	0	0	0	0	1	0	1	1	0	0	0	0	1	0	0	0	0	0	1	7
Validation	199451	0	0	44	Male	White	Hispanic, Latino, or Spanish Origin	1	1	1	1	0	1	0	0	0	1	0	0	0	0	0	0	0	1	0	0	0	0	0	0	8.5
Derivation	386952	0	0	37	Female	White	Hispanic, Latino, or Spanish Origin	1	1	1	1	0	1	1	1	0	0	0	0	0	0	0	0	0	0	0	0	0	0	0	0	5
Derivation	698690	0	0	26	Female	White	Hispanic, Latino, or Spanish Origin	1	1	1	1	1	1	1	1	0	1	0	0	0	0	0	0	0	1	0	0	0	0	0	0	7.5
Validation	882433	0	0	37	Female	White	Hispanic, Latino, or Spanish Origin	1	1	1	1	0	0	0	0	1	1	0	1	0	0	0	0	0	1	0	0	0	0	0	1	11
Derivation	568343	0	0	85	Female	White	Hispanic, Latino, or Spanish Origin	1	1	1	1	0	0	0	0	1	1	1	1	1	0	1	0	0	0	0	0	0	0	0	8	14.5
Validation	155573	0	0	53	Female	Native Hawaiian or Pacific Islander	Not Hispanic, Latino, or Spanish Origin	0	1	1	0	0	0	1	0	0	0	0	0	0	0	0	0	0	0	0	0	0	0	0	1	6
Validation	891429	0	0	49	Male			0	0	0	1	1	1	1	0	0	0	0	0	0	0	0	0	0	0	0	0	0	0	0	0	2.5
Derivation	228434	0	0	39	Female	Native Hawaiian or Pacific Islander	Not Hispanic, Latino, or Spanish Origin	1	1	1	1	0	0	0	1	1	0	0	0	0	0	0	0	0	0	0	0	0	0	0	1	7
Derivation	475100	0	0	34	Male	White	Not Hispanic, Latino, or Spanish Origin	1	0	0	1	0	0	0	0	0	0	0	0	0	0	0	0	0	0	0	0	0	0	0	0	2
Derivation	738876	0	0	42	Female		Hispanic, Latino, or Spanish Origin	1	1	1	1	1	0	0	0	1	0	0	1	0	0	0	0	0	0	0	0	0	0	0	1	8.5
Derivation	674715	0	0	51	Male	White	Not Hispanic, Latino, or Spanish Origin	0	1	1	1	0	0	0	0	1	1	0	1	1	0	0	0	0	1	0	0	0	0	1	4	12
Derivation	345807	0	0	42	Male	White	Not Hispanic, Latino, or Spanish Origin	0	0	1	1	1	1	1	0	0	1	1	1	1	0	1	1	0	1	0	0	0	0	0	4	11.5
Derivation	533871	0	0	62	Female	Native Hawaiian or Pacific Islander	Not Hispanic, Latino, or Spanish Origin	0	1	1	1	0	0	0	0	1	1	0	0	0	0	0	0	0	0	0	0	0	0	0	3	9.5
Derivation	426560	0	0	31	Male		Hispanic, Latino, or Spanish Origin	1	0	0	1	1	0	1	0	0	0	0	0	0	0	0	0	0	0	0	0	0	0	0	0	4
Validation	494951	0	0	30	Female	White	Hispanic, Latino, or Spanish Origin	1	1	1	1	1	1	0	1	0	0	0	0	0	0	0	0	0	0	0	0	0	0	0	0	4.5
Derivation	548471	0	0	35	Female	White	Hispanic, Latino, or Spanish Origin	1	1	1	1	0	1	0	0	0	1	0	0	0	0	0	0	0	0	0	0	0	0	1	1	7
Derivation	545258	0	0	48	Male	White	Hispanic, Latino, or Spanish Origin	1	0	1	1	1	0	1	0	0	1	0	1	0	0	1	0	0	0	0	0	0	0	0	1	8.5
Derivation	343983	0	0	53	Male	Black or African American	Not Hispanic, Latino, or Spanish Origin	1	0	1	1	0	1	0	1	0	1	0	1	0	0	0	0	0	0	0	0	0	0	0	1	8
Derivation	614975	0	0	29	Male	White	Not Hispanic, Latino, or Spanish Origin	0	0	1	1	0	0	0	0	0	0	0	0	0	0	0	1	0	0	0	0	0	1	1	3	5.5
Validation	86996	0	0	26	Female	White	Hispanic, Latino, or Spanish Origin	0	0	0	1	0	1	0	0	0	0	0	0	0	0	0	0	0	1	0	0	0	0	1	1	6.5
Derivation	898	0	0	52	Male	American Indian or Alaska Native	Not Hispanic, Latino, or Spanish Origin	0	0	0	0	0	0	0	0	0	0	0	0	0	0	0	1	0	0	0	0	0	0	0	2	6
Derivation	838737	0	0	49	Female	White	Hispanic, Latino, or Spanish Origin	0	1	1	0	0	0	0	0	0	0	0	0	0	0	0	0	0	0	0	0	0	0	0	0	5.5
Derivation	965813	0	1	73	Female	Native Hawaiian or Pacific Islander	Not Hispanic, Latino, or Spanish Origin	0	1	1	1	0	0	0	1	1	1	0	0	0	0	0	0	1	1	0	0	1	0	0	12	14
Derivation	847681	0	0	67	Female	Native Hawaiian or Pacific Islander	Hispanic, Latino, or Spanish Origin	1	0	0	0	0	0	0	1	1	0	0	1	1	0	0	0	0	0	0	0	0	0	0	4	9.5
Derivation	533461	0	0	36	Male	White	Hispanic, Latino, or Spanish Origin	0	0	1	1	1	0	0	0	0	0	0	0	0	0	0	0	0	0	0	0	0	0	0	0	5
Validation	132392	0	0	62	Female	Native Hawaiian or Pacific Islander	Not Hispanic, Latino, or Spanish Origin	1	1	0	0	0	0	0	1	0	0	0	0	0	0	0	0	0	1	0	0	0	0	0	2	7.5
Derivation	454793	0	0	56	Female	White	Not Hispanic, Latino, or Spanish Origin	0	0	0	0	0	0	0	0	0	0	0	0	0	0	0	0	0	0	0	0	0	0	0	1	3
Derivation	784952	0	0	39	Female	White	Hispanic, Latino, or Spanish Origin	0	0	1	0	1	0	0	0	1	1	0	1	1	0	0	1	0	1	0	0	0	0	0	3	13
Validation	857386	0	0	44	Female	Native Hawaiian or Pacific Islander	Hispanic, Latino, or Spanish Origin	0	1	1	1	0	1	0	1	1	1	0	1	0	0	1	0	0	1	0	0	0	0	0	2	12.5
Derivation	305576	0	0	57	Male	Native Hawaiian or Pacific Islander	Not Hispanic, Latino, or Spanish Origin	0	0	1	1	0	0	0	1	0	0	0	0	0	0	0	0	0	0	0	0	0	0	0	1	6
Derivation	102854	0	0	28	Female	White	Hispanic, Latino, or Spanish Origin	1	1	1	1	0	0	0	0	0	0	0	0	1	0	0	0	0	0	0	0	0	0	0	1	5.5
Derivation	644679	0	0	24	Female	White	Hispanic, Latino, or Spanish Origin	1	1	1	1	0	0	0	0	0	0	0	0	0	0	0	0	0	0	0	0	0	0	0	0	4.5
Derivation	894467	0	0	72	Female	White	Hispanic, Latino, or Spanish Origin	0	1	0	1	0	0	0	0	0	1	0	0	0	0	0	0	0	0	0	0	0	0	0	3	7
Derivation	261873	0	0	56	Male	Native Hawaiian or Pacific Islander	Hispanic, Latino, or Spanish Origin	1	0	1	0	0	0	0	0	0	0	0	0	1	0	0	0	0	0	0	0	0	0	0	2	7
Derivation	634714	0	0	43	Female	White	Hispanic, Latino, or Spanish Origin	1	1	1	1	0	1	0	1	0	0	0	0	0	0	0	0	0	0	0	0	0	0	0	0	5.5
Derivation	20937	0	1	71	Female	White	Hispanic, Latino, or Spanish Origin	0	1	0	0	0	0	1	0	1	1	0	1	1	0	0	0	0	1	0	0	0	1	1	7	15
Validation	949438	0	0	58	Female	Native Hawaiian or Pacific Islander	Not Hispanic, Latino, or Spanish Origin	1	1	0	1	0	1	0	0	1	1	0	0	0	0	0	0	0	1	0	0	0	0	0	2	10
Derivation	115085	0	0	74	Female	Native Hawaiian or Pacific Islander	Not Hispanic, Latino, or Spanish Origin	0	0	0	0	0	0	0	0	0	0	0	0	1	0	0	0	0	1	0	0	0	0	0	4	9
Validation	229443	0	0	35	Female	White	Not Hispanic, Latino, or Spanish Origin	0	0	1	0	0	0	0	0	0	0	0	0	0	0	0	0	0	0	0	0	0	0	0	0	3
Derivation	364832	0	0	46	Female	White	Hispanic, Latino, or Spanish Origin	0	1	1	1	0	0	1	0	0	1	0	1	1	0	1	0	0	1	0	0	0	0	0	2	11.5
Derivation	993916	0	1	62	Male	Native Hawaiian or Pacific Islander	Not Hispanic, Latino, or Spanish Origin	0	1	1	1	0	0	0	0	1	1	0	1	0	0	0	0	0	1	0	0	0	0	0	3	12.5
Derivation	349122	0	0	32	Female	White	Hispanic, Latino, or Spanish Origin	1	1	1	1	1	1	1	0	0	0	0	0	0	0	0	0	0	0	0	0	0	0	0	0	5
Derivation	969420	0	0	43	Female	White	Hispanic, Latino, or Spanish Origin	1	1	1	1	0	1	0	1	0	0	0	0	0	0	0	0	0	0	0	0	0	1	0	1	6.5
Validation	788444	0	0	30	Female	White	Not Hispanic, Latino, or Spanish Origin	1	1	1	1	1	1	0	0	0	0	0	0	0	0	0	1	0	0	0	0	0	0	0	1	3.5
Derivation	663530	0	0	67	Female		Hispanic, Latino, or Spanish Origin	0	0	1	1	0	0	0	0	0	1	0	1	0	0	0	0	0	0	0	0	0	0	0	2	8.5
Derivation	985442	0	0	34	Male	White	Not Hispanic, Latino, or Spanish Origin	0	0	1	1	0	0	0	0	0	0	0	0	0	0	0	0	0	0	0	0	0	0	0	0	3
Validation	672267	0	0	47	Female	White	Not Hispanic, Latino, or Spanish Origin	0	0	1	0	0	0	0	0	0	0	0	0	1	0	0	0	0	0	0	0	0	0	0	1	4.5
Derivation	871860	0	0	25	Male	White	Hispanic, Latino, or Spanish Origin	1	1	0	1	1	0	0	1	0	0	0	0	0	0	0	0	0	0	0	0	0	0	1	1	4.5
Derivation	925931	0	1	49	Male	White	Hispanic, Latino, or Spanish Origin	1	1	1	1	1	1	1	1	0	1	0	0	0	0	0	0	0	1	0	0	0	0	0	0	8.5
Derivation	733078	0	1	71	Female	White	Hispanic, Latino, or Spanish Origin	1	1	1	1	0	0	0	0	1	1	0	1	0	1	0	0	0	1	0	0	0	0	0	6	14
Derivation	267069	0	0	35	Male	White	Hispanic, Latino, or Spanish Origin	1	1	0	1	0	0	1	1	0	0	0	0	0	0	0	0	0	0	0	0	0	0	0	0	4
Validation	411279	0	0	34	Male	White	Hispanic, Latino, or Spanish Origin	1	1	0	1	0	0	0	1	0	0	0	0	0	0	0	0	0	0	0	0	0	0	0	0	4
Derivation	476809	0	0	26	Female	White	Not Hispanic, Latino, or Spanish Origin	1	0	0	1	0	0	0	0	1	0	0	0	0	0	0	0	0	1	0	0	0	0	0	1	5.5
Validation	948244	0	0	45	Male	White	Not Hispanic, Latino, or Spanish Origin	1	1	1	1	1	1	0	0	0	1	1	1	0	0	0	0	0	0	0	0	0	0	0	1	6.5
Derivation	802745	0	0	29	Male		Hispanic, Latino, or Spanish Origin	1	1	1	1	1	1	0	1	0	0	0	0	0	0	0	0	0	0	0	0	0	0	0	0	4.5
Derivation	656471	0	0	55	Male			1	1	1	0	1	0	1	0	0	0	0	0	0	0	0	0	0	0	0	0	0	0	0	1	4
Derivation	269214	0	0	24	Female	Native Hawaiian or Pacific Islander	Not Hispanic, Latino, or Spanish Origin	0	1	1	1	1	1	0	0	0	0	0	0	0	0	0	0	0	0	0	0	0	0	0	0	4.5
Validation	838654	0	0	30	Female	Asian	Not Hispanic, Latino, or Spanish Origin	0	1	1	0	0	0	1	0	1	1	0	1	1	0	0	1	0	1	0	0	0	0	0	3	12.5
Derivation	442088	0	0	25	Male	Native Hawaiian or Pacific Islander	Not Hispanic, Latino, or Spanish Origin	1	1	1	1	0	0	0	0	0	0	0	0	0	0	0	0	0	0	0	0	0	0	0	0	4.5
Derivation	922881	0	1	40	Female	White	Hispanic, Latino, or Spanish Origin	1	1	1	1	0	0	0	0	0	0	0	0	0	0	0	0	0	1	0	0	0	0	0	0	7
Derivation	770061	0	0	76	Female	White	Not Hispanic, Latino, or Spanish Origin	0	1	1	0	0	0	0	0	1	1	0	0	1	0	0	1	0	1	0	0	0	1	0	7	13
Derivation	444563	0	0	64	Male	White	Hispanic, Latino, or Spanish Origin	0	0	1	0	0	0	1	0	1	1	0	0	0	0	0	0	0	1	0	0	0	0	0	3	11.5
Validation	512626	0	0	22	Male	Native Hawaiian or Pacific Islander	Not Hispanic, Latino, or Spanish Origin	1	1	0	0	0	1	1	0	0	0	0	0	0	1	1	0	0	1	0	0	0	0	0	3	7.5
Derivation	835849	0	0	20	Female	Native Hawaiian or Pacific Islander	Not Hispanic, Latino, or Spanish Origin	1	1	1	0	0	0	0	0	0	0	0	0	0	0	0	0	0	0	0	0	0	0	0	0	4
Derivation	743423	0	0	43	Female	White	Hispanic, Latino, or Spanish Origin	0	1	1	1	0	0	0	0	0	0	0	1	0	0	0	0	0	0	0	0	0	0	0	0	6.5
Derivation	11371	1	1	94	Male	White	Not Hispanic, Latino, or Spanish Origin	1	1	1	1	0	0	0	0	0	0	0	1	1	1	0	0	0	0	0	0	0	0	0	7	9
Derivation	850810	0	0	53	Female		Hispanic, Latino, or Spanish Origin	1	1	1	1	0	0	0	0	1	0	0	1	0	0	0	1	0	0	0	0	0	0	0	3	10
Derivation	846903	0	0	44	Female	Asian	Not Hispanic, Latino, or Spanish Origin	0	1	1	0	0	0	0	0	0	0	0	0	0	0	0	0	0	0	0	0	0	0	0	0	5.5
Derivation	562438	0	0	28	Female	White	Hispanic, Latino, or Spanish Origin	0	1	1	1	0	0	1	0	0	0	0	0	0	0	0	0	0	1	0	0	0	0	0	0	6.5
Derivation	23276	0	0	31	Female	Native Hawaiian or Pacific Islander	Not Hispanic, Latino, or Spanish Origin	1	1	1	1	0	1	0	0	0	1	0	1	1	0	0	0	0	1	0	0	0	0	0	1	10
Validation	467003	0	1	41	Male		Not Hispanic, Latino, or Spanish Origin	1	1	0	0	0	0	0	0	0	0	0	0	0	0	0	0	0	0	0	0	0	0	0	0	2.5
Validation	192343	0	0	22	Male	White	Hispanic, Latino, or Spanish Origin	1	1	0	0	0	0	0	0	0	0	0	0	0	0	0	0	0	0	0	0	0	0	0	0	3.5
Derivation	298567	0	0	21	Male	White	Not Hispanic, Latino, or Spanish Origin	1	1	0	1	0	0	0	0	0	0	0	0	0	0	0	0	0	0	0	0	0	0	0	0	1.5
Derivation	154315	0	0	19	Female	White	Hispanic, Latino, or Spanish Origin	0	0	1	0	0	0	0	0	0	1	0	1	0	0	0	0	0	1	0	0	0	0	0	0	8
Validation	536665	0	1	59	Female	Native Hawaiian or Pacific Islander	Not Hispanic, Latino, or Spanish Origin	1	1	1	1	0	0	0	1	1	1	0	0	1	0	1	0	0	1	0	0	0	0	0	4	13
Validation	861082	0	0	75	Female	White	Not Hispanic, Latino, or Spanish Origin	1	0	1	0	0	0	0	0	0	1	0	1	1	0	0	0	0	0	0	0	0	1	1	6	10
Validation	341570	0	0	40	Male	White	Hispanic, Latino, or Spanish Origin	1	1	0	1	0	1	1	1	1	0	0	0	0	0	0	0	0	0	0	0	0	0	0	1	6
Derivation	565325	0	0	33	Male	White	Hispanic, Latino, or Spanish Origin	1	0	0	1	0	0	1	0	0	1	0	0	0	0	0	0	0	0	0	0	0	0	0	0	5
Derivation	676734	0	0	71	Female	White	Hispanic, Latino, or Spanish Origin	0	0	1	1	1	0	0	0	0	0	0	0	0	0	0	0	0	0	0	0	0	0	0	3	7
Validation	235799	0	0	19	Female	White	Hispanic, Latino, or Spanish Origin	1	1	1	1	0	0	1	0	0	0	0	1	0	0	0	0	0	0	0	0	0	0	0	0	5
Validation	348619	0	0	33	Female	White	Hispanic, Latino, or Spanish Origin	0	1	1	1	0	1	0	1	0	0	0	0	1	0	0	0	0	0	0	0	0	0	0	1	6
Derivation	984147	0	0	22	Female	White	Not Hispanic, Latino, or Spanish Origin	1	1	1	1	0	0	0	0	0	0	0	0	0	0	0	0	0	0	0	0	0	0	0	0	2.5
Validation	84640	0	0	58	Male	White	Not Hispanic, Latino, or Spanish Origin	0	1	1	0	0	0	0	0	1	1	1	1	1	1	1	0	0	1	0	0	0	0	0	7	14
Derivation	769650	0	0	55	Female		Hispanic, Latino, or Spanish Origin	0	1	1	0	1	1	1	1	1	1	0	0	0	0	0	0	0	1	0	0	0	0	0	2	11
Derivation	163778	0	0	49	Female	White	Not Hispanic, Latino, or Spanish Origin	1	1	1	1	0	0	0	0	0	0	0	0	0	0	0	0	0	1	0	0	0	0	0	0	5.5
Validation	414667	0	0	42	Female	White	Hispanic, Latino, or Spanish Origin	0	1	0	1	0	0	0	0	1	0	0	0	0	0	0	0	0	0	0	0	0	0	0	1	6.5
Derivation	477623	0	1	73	Male	White	Hispanic, Latino, or Spanish Origin	1	1	1	1	1	1	1	0	1	1	0	1	0	0	0	0	0	0	0	0	0	0	0	4	11
Derivation	577959	0	0	47	Male		Hispanic, Latino, or Spanish Origin	1	0	0	0	0	0	0	0	0	0	0	0	0	0	0	0	0	0	0	0	0	0	0	0	4.5
Derivation	508540	0	0	32	Male	White	Not Hispanic, Latino, or Spanish Origin	0	0	1	1	0	1	0	0	0	0	0	1	0	0	0	0	0	0	0	0	0	0	0	0	4
Validation	629221	0	1	49	Male	White	Hispanic, Latino, or Spanish Origin	0	1	0	1	1	0	1	1	0	1	1	0	1	0	0	0	0	0	0	0	0	0	0	2	7.5
Derivation	723097	0	0	42	Male		Hispanic, Latino, or Spanish Origin	0	0	1	1	0	0	0	0	0	0	0	0	0	0	0	1	0	0	0	0	0	0	0	1	6.5
Derivation	114759	0	0	73	Male	White	Not Hispanic, Latino, or Spanish Origin	0	0	0	1	0	0	0	0	0	1	0	0	0	0	0	0	0	0	0	0	0	0	0	3	5
Validation	993507	0	1	37	Male		Hispanic, Latino, or Spanish Origin	1	1	1	1	1	0	1	0	0	0	0	0	0	0	0	0	0	0	0	0	0	0	0	0	5
Derivation	578691	0	0	50	Female	White	Hispanic, Latino, or Spanish Origin	1	1	0	0	0	0	0	0	0	0	0	0	0	0	0	0	0	0	0	0	0	0	0	1	4.5
Validation	642885	0	0	40	Female	Native Hawaiian or Pacific Islander	Not Hispanic, Latino, or Spanish Origin	0	0	1	1	0	0	1	0	0	0	0	1	1	0	0	0	0	1	0	0	0	0	0	1	9
Validation	381792	0	0	41	Male	White	Hispanic, Latino, or Spanish Origin	1	1	0	1	0	0	1	0	0	0	0	0	0	0	0	0	0	0	0	0	0	0	0	0	4.5
Derivation	614777	0	0	37	Male	White	Hispanic, Latino, or Spanish Origin	1	1	0	1	0	0	0	1	0	0	0	0	0	0	0	0	0	0	0	0	0	0	0	0	4
Derivation	952217	0	0	38	Male	White	Hispanic, Latino, or Spanish Origin	0	1	1	1	0	0	0	0	0	0	0	0	0	0	0	0	0	0	0	0	0	0	0	0	5
Derivation	680521	0	0	34	Male	White	Hispanic, Latino, or Spanish Origin	0	1	1	0	0	0	0	0	0	0	0	0	0	0	0	0	0	0	0	0	0	0	0	0	5
Derivation	760374	0	0	67	Female	American Indian or Alaska Native	Not Hispanic, Latino, or Spanish Origin	1	0	0	1	0	0	0	0	0	1	0	1	1	0	0	0	0	0	0	0	0	0	0	3	8.5
Validation	634919	0	0	38	Female	Native Hawaiian or Pacific Islander	Not Hispanic, Latino, or Spanish Origin	1	1	1	1	0	0	0	0	0	0	0	0	0	0	0	1	0	1	0	0	0	0	0	1	8
Derivation	985135	0	1	34	Female	White	Hispanic, Latino, or Spanish Origin	1	1	1	0	0	0	0	0	1	0	0	0	0	0	0	0	0	1	0	0	0	0	0	1	9
Derivation	915738	0	0	32	Female	White	Not Hispanic, Latino, or Spanish Origin	1	1	0	1	1	0	1	0	0	1	0	1	0	0	1	0	0	1	0	0	0	0	0	1	7
Derivation	349442	0	0	32	Male	White	Hispanic, Latino, or Spanish Origin	1	1	0	0	0	0	1	0	0	1	0	1	0	0	0	1	0	0	0	0	0	0	0	1	7
Derivation	162604	0	0	30	Female	White	Hispanic, Latino, or Spanish Origin	1	1	1	1	1	0	1	0	0	0	0	0	1	0	0	0	0	0	0	0	0	0	0	1	5.5
Validation	417922	0	0	37	Male	White	Hispanic, Latino, or Spanish Origin	1	1	1	1	0	1	0	1	0	0	0	0	0	0	0	0	0	0	0	0	0	0	0	0	5
Validation	428518	0	0	32	Female	Native Hawaiian or Pacific Islander	Hispanic, Latino, or Spanish Origin	0	1	0	1	1	1	0	1	0	0	0	0	0	0	0	0	0	0	0	0	0	0	0	0	4
Validation	312782	0	0	39	Male	White	Hispanic, Latino, or Spanish Origin	1	0	0	1	0	0	0	1	0	0	0	0	0	0	0	0	0	0	0	0	0	0	0	0	4
Derivation	468541	0	1	44	Male	White	Hispanic, Latino, or Spanish Origin	1	0	1	1	0	0	0	0	0	0	0	1	1	0	0	0	0	0	0	0	0	0	0	1	7.5
Derivation	157498	0	0	38	Male	Native Hawaiian or Pacific Islander	Not Hispanic, Latino, or Spanish Origin	1	0	0	1	0	0	0	0	1	0	0	0	1	0	0	0	0	0	0	0	0	0	0	2	7
Validation	980648	0	0	22	Male		Hispanic, Latino, or Spanish Origin	1	1	1	1	0	1	0	0	0	0	0	1	0	0	0	0	0	0	0	0	0	0	0	0	5.5
Derivation	125284	0	0	58	Female	White	Hispanic, Latino, or Spanish Origin	1	0	0	0	0	0	0	0	0	0	0	0	0	0	0	0	0	0	0	0	0	0	0	1	5
Derivation	820383	0	0	21	Female	Black or African American	Hispanic, Latino, or Spanish Origin	1	1	1	0	0	0	0	0	0	0	0	0	1	0	0	0	0	0	0	0	0	0	0	1	5.5
Validation	877408	0	0	65	Female	Black or African American	Not Hispanic, Latino, or Spanish Origin	1	1	0	0	1	0	1	0	0	1	0	0	0	0	0	0	0	0	0	0	0	0	0	2	6.5
Derivation	328001	0	0	39	Female	Native Hawaiian or Pacific Islander	Not Hispanic, Latino, or Spanish Origin	1	1	1	1	0	0	0	0	0	1	0	0	1	0	0	0	0	1	0	0	0	0	0	1	9
Derivation	696337	0	0	35	Female		Hispanic, Latino, or Spanish Origin	1	1	0	1	0	0	1	1	0	0	0	0	0	0	0	0	0	0	0	0	0	0	0	0	4
Validation	619001	0	0	39	Male	Native Hawaiian or Pacific Islander	Not Hispanic, Latino, or Spanish Origin	1	1	0	1	0	0	1	0	1	0	0	0	1	0	0	0	0	1	0	0	0	0	0	2	9
Derivation	348794	0	0	28	Male	Native Hawaiian or Pacific Islander	Not Hispanic, Latino, or Spanish Origin	1	1	0	1	0	0	0	0	0	0	0	0	0	0	0	0	0	0	0	0	0	0	0	0	3.5
Derivation	957264	0	0	50	Female	White	Not Hispanic, Latino, or Spanish Origin	0	0	1	0	0	0	0	0	0	0	0	1	0	0	0	0	0	0	0	0	0	0	1	2	5.5
Derivation	792839	0	0	46	Female	White	Not Hispanic, Latino, or Spanish Origin	0	1	1	1	0	0	0	0	0	1	0	0	1	0	0	1	0	1	0	0	0	0	1	3	9.5
Derivation	767176	0	0	30	Female	White	Hispanic, Latino, or Spanish Origin	1	1	1	1	0	0	0	0	0	0	0	0	0	0	0	0	0	0	0	0	0	0	0	0	4.5
Validation	11870	0	0	60	Female	White	Not Hispanic, Latino, or Spanish Origin	0	0	1	0	0	0	0	1	0	0	0	1	1	0	0	0	0	0	0	0	0	0	1	4	7
Validation	858329	0	0	71	Male	White	Not Hispanic, Latino, or Spanish Origin	1	1	1	1	0	1	1	1	0	1	0	1	0	0	0	0	0	0	0	0	0	0	0	3	7
Derivation	669184	0	0	43	Male		Hispanic, Latino, or Spanish Origin	1	1	0	1	1	1	1	0	0	0	0	0	0	0	0	0	0	0	0	0	0	0	0	0	4.5
Derivation	66845	0	0	54	Male		Hispanic, Latino, or Spanish Origin	1	0	0	1	0	1	0	0	0	0	0	0	0	0	0	0	0	0	0	0	0	0	0	1	5
Derivation	813456	0	0	29	Female	White	Hispanic, Latino, or Spanish Origin	0	1	1	0	0	0	0	0	0	0	0	0	0	0	0	0	0	0	0	0	0	0	0	0	4.5
Derivation	944890	0	0	59	Male	White	Not Hispanic, Latino, or Spanish Origin	1	0	1	0	0	1	0	0	1	0	0	0	0	0	0	0	0	0	0	0	0	0	0	2	6
Validation	21430	0	0	24	Female	White	Hispanic, Latino, or Spanish Origin	1	0	1	1	0	0	0	0	0	0	0	1	0	0	0	0	0	0	0	0	0	0	0	0	5.5
Derivation	387554	0	0	27	Female	White	Hispanic, Latino, or Spanish Origin	1	0	1	0	1	0	0	0	0	0	0	1	1	0	0	0	0	1	0	0	0	0	0	1	8.5
Validation	619790	0	0	51	Female		Hispanic, Latino, or Spanish Origin	0	1	0	1	0	0	0	0	0	0	0	0	0	0	0	0	0	0	0	0	0	0	0	1	5
Validation	758883	0	1	27	Female	Native Hawaiian or Pacific Islander	Not Hispanic, Latino, or Spanish Origin	1	1	1	0	0	0	0	0	0	0	0	1	1	0	0	0	0	1	0	0	0	0	0	1	8.5
Derivation	205479	0	0	29	Male	Black or African American	Not Hispanic, Latino, or Spanish Origin	0	1	1	0	0	0	0	0	0	0	0	1	0	0	0	0	0	0	0	0	0	0	0	0	5.5
Derivation	456365	0	0	32	Female		Hispanic, Latino, or Spanish Origin	1	1	1	1	1	0	0	0	0	1	0	0	0	0	0	0	0	0	0	0	0	0	0	0	6
Derivation	309783	0	0	44	Female	White	Hispanic, Latino, or Spanish Origin	0	1	1	1	1	0	1	1	0	0	0	0	0	0	0	0	0	0	0	0	0	0	0	0	5.5
Derivation	344527	0	0	44	Female	White	Hispanic, Latino, or Spanish Origin	0	0	1	1	0	1	0	0	0	0	0	0	1	0	0	0	0	0	0	0	0	0	0	1	6.5
Derivation	217215	0	0	33	Female	Native Hawaiian or Pacific Islander	Not Hispanic, Latino, or Spanish Origin	1	1	1	1	1	1	0	0	1	0	0	0	1	0	0	0	0	1	0	0	0	0	0	2	10
Derivation	678726	0	0	35	Female	White	Hispanic, Latino, or Spanish Origin	1	0	0	0	0	0	0	1	0	0	0	1	0	0	0	0	0	0	0	0	0	0	0	0	5
Derivation	373335	0	1	45	Female	White	Not Hispanic, Latino, or Spanish Origin	1	0	0	1	1	0	0	1	0	0	0	0	1	0	0	0	0	1	0	0	0	0	0	1	5.5
Derivation	216884	0	1	52	Female	White	Not Hispanic, Latino, or Spanish Origin	1	1	1	1	0	1	1	0	0	0	0	0	0	0	0	0	0	0	0	0	0	0	0	1	4
Derivation	621111	0	0	56	Female	White	Not Hispanic, Latino, or Spanish Origin	1	1	1	1	0	0	0	1	0	0	0	0	0	0	0	0	0	0	0	0	0	0	0	1	4
Derivation	812593	0	0	34	Female	White	Hispanic, Latino, or Spanish Origin	1	1	1	1	1	0	0	0	0	0	0	1	0	0	0	0	0	0	0	0	0	0	0	0	6
Derivation	568116	0	0	40	Female	Asian	Not Hispanic, Latino, or Spanish Origin	0	1	0	1	0	0	1	1	0	0	0	1	0	0	0	0	0	0	0	0	0	0	1	1	6
Derivation	288081	0	0	67	Male	White	Not Hispanic, Latino, or Spanish Origin	1	0	0	0	0	0	0	0	0	1	0	0	1	0	0	0	0	0	0	0	0	0	0	3	5.5
Derivation	907389	0	0	28	Female	Native Hawaiian or Pacific Islander	Not Hispanic, Latino, or Spanish Origin	1	1	1	1	1	1	0	1	0	0	0	1	1	0	0	0	0	0	0	0	0	0	0	1	6.5
Derivation	635798	0	0	67	Female	White	Hispanic, Latino, or Spanish Origin	0	1	1	1	1	1	1	0	0	1	0	0	0	0	0	1	0	0	0	0	0	0	0	3	8.5
Validation	674498	0	0	51	Female	White	Not Hispanic, Latino, or Spanish Origin	1	1	0	1	0	0	0	0	0	0	0	0	0	0	0	0	0	0	0	0	0	0	0	1	3
Derivation	940912	0	0	34	Female	White	Hispanic, Latino, or Spanish Origin	1	1	0	1	1	0	0	0	0	0	0	0	0	0	0	0	0	0	0	0	0	0	0	0	4
Derivation	280317	0	0	25	Female	White	Hispanic, Latino, or Spanish Origin	0	1	1	1	0	1	0	0	0	0	0	1	0	0	0	0	0	0	0	0	0	0	0	0	5.5
Derivation	729646	0	0	25	Female	White	Hispanic, Latino, or Spanish Origin	1	1	1	1	0	0	1	1	0	0	0	1	0	0	0	0	0	1	0	0	0	0	0	0	7.5
Validation	177861	0	0	33	Female	White	Hispanic, Latino, or Spanish Origin	0	1	1	1	1	1	1	0	0	0	0	0	0	0	0	0	0	0	0	0	0	0	0	0	5
Derivation	206833	0	0	21	Male	White	Hispanic, Latino, or Spanish Origin	1	1	1	1	1	0	0	0	0	0	0	0	0	0	0	0	0	0	0	0	0	0	0	0	4.5
Derivation	454969	0	0	65	Female	Asian	Not Hispanic, Latino, or Spanish Origin	1	0	0	0	0	0	0	1	0	0	0	0	0	0	0	0	0	0	0	0	0	0	0	2	5.5
Validation	672052	0	0	36	Female	White	Hispanic, Latino, or Spanish Origin	1	0	1	1	1	1	1	0	0	0	0	0	0	0	0	0	0	0	0	0	0	0	0	0	5
Validation	559141	0	0	29	Male	Black or African American	Not Hispanic, Latino, or Spanish Origin	1	0	1	0	0	1	0	1	0	0	0	1	0	0	0	0	0	0	0	0	0	0	0	0	5.5
Validation	570967	0	1	61	Female	American Indian or Alaska Native	Hispanic, Latino, or Spanish Origin	1	0	0	0	0	0	1	0	1	1	0	0	1	0	0	0	1	1	0	0	1	0	0	12	13.5
Derivation	980717	0	0	21	Male		Hispanic, Latino, or Spanish Origin	1	0	0	0	0	0	0	0	0	0	0	0	0	0	0	0	0	0	0	0	0	0	0	0	3.5
Validation	36173	0	0	39	Male		Hispanic, Latino, or Spanish Origin	1	1	1	0	0	0	0	0	0	0	0	0	0	0	0	0	0	0	0	0	0	0	0	0	5
Derivation	942739	0	0	41	Male	White	Hispanic, Latino, or Spanish Origin	0	0	0	0	0	0	0	0	0	1	0	1	0	0	0	0	0	1	0	0	0	0	0	0	8.5
Validation	761008	0	0	43	Female	White	Not Hispanic, Latino, or Spanish Origin	1	1	1	1	0	0	1	0	0	0	0	0	0	0	0	0	0	0	0	0	0	0	0	0	3.5
Derivation	139080	0	0	24	Female	White	Not Hispanic, Latino, or Spanish Origin	1	0	0	1	1	0	0	0	0	0	0	0	0	0	0	0	0	0	0	0	0	0	0	0	1.5
Derivation	522630	0	0	24	Female	White	Hispanic, Latino, or Spanish Origin	1	1	1	1	1	1	0	0	0	0	0	0	1	0	0	0	0	1	0	0	0	0	0	1	7.5
Derivation	251642	0	0	38	Female		Hispanic, Latino, or Spanish Origin	1	1	1	1	0	1	0	0	0	0	0	0	0	0	0	0	0	0	0	0	0	0	0	0	5
Derivation	716421	0	1	36	Male	White	Hispanic, Latino, or Spanish Origin	1	1	1	1	1	1	1	0	1	1	0	1	1	0	0	0	0	1	0	0	0	0	1	3	13
Derivation	967822	0	0	30	Male		Hispanic, Latino, or Spanish Origin	1	1	0	0	0	0	0	0	0	0	0	1	0	0	0	0	0	1	0	0	0	0	0	0	6.5
Derivation	457003	0	0	44	Female	White	Not Hispanic, Latino, or Spanish Origin	1	1	1	1	1	1	1	0	0	1	0	0	0	0	0	0	0	1	0	0	0	0	1	1	7.5
Derivation	122933	0	0	42	Male	White	Hispanic, Latino, or Spanish Origin	0	1	1	1	0	0	1	0	0	0	0	1	0	0	0	0	0	0	0	0	0	0	0	0	6.5
Validation	516491	0	0	35	Male	White	Hispanic, Latino, or Spanish Origin	1	1	0	1	1	1	0	1	0	0	0	0	1	0	0	0	0	0	0	0	0	0	0	1	5
Derivation	511696	0	0	46	Male	White	Hispanic, Latino, or Spanish Origin	1	1	1	1	0	1	0	0	1	0	0	0	0	0	0	1	0	0	0	0	0	0	0	2	8.5
Derivation	919992	0	0	28	Male	White	Not Hispanic, Latino, or Spanish Origin	1	1	1	1	1	0	0	0	0	0	0	0	1	0	0	0	0	0	0	0	0	0	0	1	3.5
Derivation	791806	0	0	71	Male	White	Not Hispanic, Latino, or Spanish Origin	1	0	0	0	0	0	0	0	0	0	0	0	0	0	0	0	0	0	0	0	0	0	0	3	4
Validation	816810	0	0	44	Female	White	Hispanic, Latino, or Spanish Origin	0	1	1	1	1	0	1	0	0	1	0	0	1	0	0	0	0	0	0	0	0	0	0	1	7.5
Validation	600534	0	0	47	Male	Native Hawaiian or Pacific Islander	Not Hispanic, Latino, or Spanish Origin	1	1	0	1	0	1	0	0	0	0	0	1	1	0	0	0	0	1	0	0	0	1	0	2	9.5
Derivation	146897	0	0	57	Female	White	Hispanic, Latino, or Spanish Origin	0	0	0	1	0	0	0	0	0	0	0	0	0	0	0	0	0	1	0	0	0	0	0	1	7
Derivation	224380	0	0	27	Male	White	Hispanic, Latino, or Spanish Origin	1	1	0	0	0	0	0	0	0	0	0	0	0	0	0	0	0	0	0	0	0	0	0	0	3.5
Validation	679183	0	0	74	Male	White	Not Hispanic, Latino, or Spanish Origin	0	1	1	1	0	0	0	0	0	0	0	0	0	0	0	0	0	0	0	0	0	0	0	3	5
Derivation	398211	0	0	23	Female	White	Hispanic, Latino, or Spanish Origin	0	0	0	1	1	0	1	0	0	0	0	0	0	0	0	0	0	0	0	0	0	0	0	0	3.5
Derivation	551197	0	0	47	Female	Native Hawaiian or Pacific Islander	Not Hispanic, Latino, or Spanish Origin	1	0	1	1	1	1	1	0	0	0	0	0	0	0	0	0	0	0	0	0	0	0	0	0	5.5
Derivation	654881	0	1	57	Female	White	Not Hispanic, Latino, or Spanish Origin	1	1	1	1	0	0	1	0	0	0	0	0	0	0	0	0	0	0	0	0	0	0	0	1	4
Derivation	928895	0	0	51	Male	White	Hispanic, Latino, or Spanish Origin	1	0	1	0	0	0	0	0	0	0	0	0	0	0	0	0	0	1	0	0	0	0	0	1	8
Derivation	883019	0	1	27	Male	Native Hawaiian or Pacific Islander	Not Hispanic, Latino, or Spanish Origin	1	1	1	0	0	0	0	1	0	0	0	0	0	0	0	0	0	0	0	0	0	0	0	0	4.5
Derivation	773664	0	0	50	Female	White	Not Hispanic, Latino, or Spanish Origin	1	0	0	1	0	0	0	1	0	1	0	1	1	0	0	0	0	0	0	0	0	0	0	2	5.5
Derivation	128123	0	0	56	Female	Native Hawaiian or Pacific Islander	Not Hispanic, Latino, or Spanish Origin	0	1	0	1	0	0	0	1	0	0	0	0	0	0	0	0	0	0	0	0	0	0	0	1	5
Validation	847405	0	0	47	Male	White	Hispanic, Latino, or Spanish Origin	0	0	1	1	0	0	0	0	0	0	0	0	0	0	0	0	0	0	0	0	0	0	0	0	5.5
Derivation	461073	0	0	34	Female	Native Hawaiian or Pacific Islander	Not Hispanic, Latino, or Spanish Origin	1	1	1	1	1	0	1	0	0	0	0	0	0	0	0	0	0	0	0	0	0	0	0	0	5
Derivation	732052	0	0	49	Female		Hispanic, Latino, or Spanish Origin	1	1	1	1	0	0	0	0	0	0	0	0	0	0	0	0	0	0	0	0	0	0	0	0	5.5
Derivation	267657	0	0	80	Female	White	Not Hispanic, Latino, or Spanish Origin	0	1	1	1	1	0	0	1	1	1	0	0	1	1	1	1	1	0	0	0	1	0	0	18	14
Derivation	506177	0	0	38	Female	White	Hispanic, Latino, or Spanish Origin	0	1	1	1	1	1	0	0	0	0	0	0	0	0	0	0	0	0	0	0	0	0	0	0	5
Validation	320679	0	1	47	Female	White	Hispanic, Latino, or Spanish Origin	1	0	1	0	0	0	0	0	0	0	0	0	0	0	0	0	0	0	0	0	0	0	0	0	5.5
Validation	341811	0	0	72	Female	White	Hispanic, Latino, or Spanish Origin	1	1	1	0	0	0	0	0	0	1	0	1	0	0	1	0	0	0	0	0	0	0	0	4	10
Validation	315521	0	0	32	Female	Asian	Hispanic, Latino, or Spanish Origin	1	1	0	1	0	0	0	0	0	0	0	0	0	0	0	0	0	0	0	0	0	0	0	0	4
Derivation	860755	0	0	21	Male	Native Hawaiian or Pacific Islander	Not Hispanic, Latino, or Spanish Origin	0	0	1	0	0	0	0	0	0	0	0	0	0	0	0	0	0	0	0	0	0	0	0	0	4.5
Derivation	114389	0	1	51	Female	White	Hispanic, Latino, or Spanish Origin	0	0	1	1	1	1	1	0	0	0	0	1	0	0	0	0	0	0	0	0	0	0	0	1	7
Derivation	29377	0	0	44	Female	White	Not Hispanic, Latino, or Spanish Origin	0	1	1	0	0	0	0	0	0	0	0	0	0	0	0	0	0	0	0	0	0	0	0	0	3.5
Derivation	172185	0	0	29	Female	White	Not Hispanic, Latino, or Spanish Origin	0	1	1	0	1	0	1	0	0	0	0	0	1	0	0	0	0	0	0	0	0	0	0	1	3.5
Derivation	504563	0	0	50	Male	White	Hispanic, Latino, or Spanish Origin	1	1	1	1	0	0	1	0	0	1	0	1	0	0	0	0	0	0	0	0	0	0	0	1	7.5
Validation	86726	0	0	53	Male	White	Not Hispanic, Latino, or Spanish Origin	1	1	1	1	0	1	0	0	0	0	0	0	0	0	0	0	0	1	0	0	0	0	0	1	6
Validation	122776	0	0	33	Male	Native Hawaiian or Pacific Islander	Not Hispanic, Latino, or Spanish Origin	1	0	0	1	0	1	0	0	0	0	0	0	0	0	0	0	0	0	0	0	0	0	0	0	4
Validation	470765	0	0	27	Male	White	Not Hispanic, Latino, or Spanish Origin	0	0	0	0	0	0	1	0	0	0	0	0	1	0	0	0	0	0	0	0	0	0	0	1	2.5
Validation	813416	0	0	24	Male	White	Hispanic, Latino, or Spanish Origin	1	0	0	0	0	0	0	0	0	0	0	0	0	0	0	0	0	0	0	0	0	0	0	0	3.5
Derivation	641668	0	0	23	Male	White	Not Hispanic, Latino, or Spanish Origin	0	0	1	1	1	1	1	0	0	0	0	0	0	0	0	0	0	0	0	0	0	0	0	0	2.5
Validation	420500	0	0	22	Male	White	Not Hispanic, Latino, or Spanish Origin	1	0	0	0	0	0	0	0	0	0	0	1	0	0	0	0	0	0	0	0	0	0	0	0	2.5
Derivation	973513	0	0	52	Male	White	Hispanic, Latino, or Spanish Origin	0	0	0	0	0	0	0	0	0	0	0	0	0	0	0	0	0	0	0	0	0	0	0	1	5
Validation	139578	0	0	44	Female		Hispanic, Latino, or Spanish Origin	1	1	1	1	0	0	0	1	0	0	0	0	0	0	0	0	0	0	0	0	0	0	0	0	5.5
Validation	363926	0	0	48	Male	White	Hispanic, Latino, or Spanish Origin	1	1	1	0	0	0	0	0	0	0	0	0	0	0	0	0	0	0	0	0	0	0	0	0	5.5
Validation	117113	0	1	39	Male	Native Hawaiian or Pacific Islander	Not Hispanic, Latino, or Spanish Origin	1	1	1	1	0	1	1	0	0	0	0	0	0	0	0	0	0	0	0	0	0	0	0	0	5
Validation	220944	0	0	56	Male	Asian	Not Hispanic, Latino, or Spanish Origin	0	0	1	1	1	1	1	0	0	0	0	0	0	0	0	0	0	0	0	0	0	0	0	1	6
Derivation	373769	0	1	54	Male	White	Hispanic, Latino, or Spanish Origin	1	1	1	0	0	0	0	0	0	0	0	1	0	0	0	0	0	1	0	0	0	0	1	2	10
Derivation	657581	0	0	50	Male			1	1	1	1	1	1	0	0	0	0	0	0	0	0	0	0	0	0	0	0	0	0	0	1	3.5
Derivation	78544	0	0	51	Female		Hispanic, Latino, or Spanish Origin	1	0	1	0	0	0	0	0	1	1	1	1	1	0	1	0	0	0	0	0	0	1	0	6	14
Derivation	894229	0	0	54	Male	Black or African American	Not Hispanic, Latino, or Spanish Origin	1	0	0	0	0	0	0	1	1	1	0	0	0	0	0	0	0	0	0	0	0	0	0	2	8
Derivation	147708	0	0	28	Female	White	Hispanic, Latino, or Spanish Origin	0	0	0	0	1	0	1	0	0	0	0	0	0	0	0	0	0	1	0	0	0	0	0	0	5.5
Derivation	995251	0	0	39	Male	White	Hispanic, Latino, or Spanish Origin	1	1	1	1	1	1	1	0	0	0	0	0	0	0	0	0	0	0	0	0	0	0	0	0	5
Derivation	253166	0	0	26	Female	White	Hispanic, Latino, or Spanish Origin	0	0	0	0	0	0	1	0	0	0	0	0	0	0	0	0	0	0	0	0	0	0	0	0	3.5
Derivation	755971	0	0	38	Female	Native Hawaiian or Pacific Islander	Not Hispanic, Latino, or Spanish Origin	0	1	1	1	0	1	0	0	0	0	0	0	0	0	0	0	0	0	0	0	0	0	0	0	5
Derivation	342269	0	0	35	Female	White	Not Hispanic, Latino, or Spanish Origin	0	1	1	1	1	0	1	0	1	0	0	0	0	0	0	0	0	1	0	0	0	0	0	1	7
Derivation	998242	0	1	61	Male	Asian	Not Hispanic, Latino, or Spanish Origin	0	1	1	0	1	0	0	0	0	1	0	0	0	0	0	0	0	0	0	0	0	0	0	2	7.5
Derivation	470392	0	0	39	Male	Multiple	Hispanic, Latino, or Spanish Origin	0	1	0	1	1	0	1	0	0	0	0	0	0	0	0	0	0	0	0	0	0	0	0	0	4
Derivation	231283	0	0	46	Male	Black or African American	Not Hispanic, Latino, or Spanish Origin	0	1	1	1	0	0	0	0	0	0	0	0	0	0	0	0	0	0	0	0	0	0	0	0	5.5
Derivation	11705	0	0	28	Male	White	Hispanic, Latino, or Spanish Origin	0	0	1	0	0	0	0	0	0	0	0	0	0	0	0	0	0	0	0	0	0	0	0	0	4.5
Validation	930812	0	0	53	Female	White	Not Hispanic, Latino, or Spanish Origin	0	1	0	0	0	1	0	0	0	0	0	0	0	0	0	0	0	0	0	0	0	0	0	1	3
Derivation	340285	0	0	52	Female	White	Hispanic, Latino, or Spanish Origin	1	0	1	1	1	0	1	1	0	0	0	1	0	0	0	0	1	0	0	0	1	1	0	10	10
Validation	163547	0	0	31	Female		Hispanic, Latino, or Spanish Origin	1	1	1	1	0	1	1	0	1	1	0	0	1	0	0	0	0	0	0	0	0	0	0	2	9
Derivation	313643	0	0	36	Male	White	Hispanic, Latino, or Spanish Origin	1	1	1	1	0	1	1	0	0	0	0	0	0	0	0	0	0	0	0	0	0	0	0	0	5
Validation	572294	0	0	20	Female		Hispanic, Latino, or Spanish Origin	1	1	1	1	1	1	1	0	0	0	0	0	0	0	0	0	0	0	0	0	0	0	0	0	4
Derivation	295591	0	0	52	Female	White	Hispanic, Latino, or Spanish Origin	0	1	1	1	1	0	1	0	0	0	0	0	0	0	0	0	0	0	0	0	0	0	0	1	6
Validation	759328	0	0	54	Male	White	Hispanic, Latino, or Spanish Origin	0	0	0	1	0	0	0	0	0	0	0	0	0	0	0	0	0	0	0	0	0	0	0	1	5
Derivation	769920	0	1	68	Female	Asian	Not Hispanic, Latino, or Spanish Origin	1	0	1	1	0	0	0	1	1	1	0	1	1	0	0	0	0	0	0	0	0	0	0	4	11.5
Validation	26819	0	0	64	Female			0	0	1	0	0	0	0	0	1	0	0	0	0	0	0	0	0	0	0	0	0	0	0	3	6.5
Validation	215556	0	0	21	Female	Black or African American	Not Hispanic, Latino, or Spanish Origin	1	1	1	1	0	0	0	1	0	0	0	0	0	0	0	0	0	0	0	0	0	0	0	0	4.5
Derivation	802402	0	0	52	Female	White	Hispanic, Latino, or Spanish Origin	1	0	1	1	0	0	0	1	1	1	0	1	0	1	1	0	0	0	0	0	0	0	0	5	12
Derivation	946124	0	0	31	Male	White	Not Hispanic, Latino, or Spanish Origin	0	0	0	1	0	0	1	0	0	0	0	1	0	0	0	0	0	0	0	0	0	0	0	0	3
Validation	423691	0	0	38	Male	White	Hispanic, Latino, or Spanish Origin	1	1	1	1	0	1	0	0	0	0	0	0	0	0	0	0	0	0	0	0	0	0	0	0	5
Derivation	3137	0	1	63	Female	White	Not Hispanic, Latino, or Spanish Origin	1	1	1	1	0	0	0	0	0	0	0	0	0	0	0	0	0	1	0	0	0	0	0	2	6.5
Validation	351323	0	0	47	Male	American Indian or Alaska Native	Hispanic, Latino, or Spanish Origin	1	0	1	1	0	1	0	0	0	0	0	0	0	0	0	0	0	0	0	0	0	0	0	0	5.5
Derivation	166396	0	0	31	Male	White	Hispanic, Latino, or Spanish Origin	1	1	0	1	0	0	0	0	0	0	0	0	0	0	0	0	0	0	0	0	0	0	0	0	4
Validation	70404	0	0	28	Female		Not Hispanic, Latino, or Spanish Origin	0	0	0	0	0	0	0	0	0	0	0	0	0	0	0	0	0	0	0	0	0	0	0	0	1.5
Validation	726032	0	0	30	Male	Native Hawaiian or Pacific Islander	Not Hispanic, Latino, or Spanish Origin	0	0	1	0	0	0	0	0	0	0	0	0	0	0	0	0	0	0	0	0	0	0	0	0	4.5
Derivation	686621	0	1	30	Male	Native Hawaiian or Pacific Islander	Not Hispanic, Latino, or Spanish Origin	1	0	0	0	0	0	0	0	0	0	0	0	0	0	0	0	0	0	0	0	0	0	0	0	3.5
Validation	246477	0	0	28	Male	American Indian or Alaska Native	Not Hispanic, Latino, or Spanish Origin	1	1	0	0	1	0	1	0	0	0	0	0	0	0	0	0	0	0	0	0	0	0	0	0	3.5
Derivation	862264	0	0	26	Male	Black or African American	Not Hispanic, Latino, or Spanish Origin	1	1	1	0	1	0	0	0	0	0	0	0	0	0	0	0	0	0	0	0	0	0	0	0	4.5
Derivation	322876	0	1	53	Female		Hispanic, Latino, or Spanish Origin	1	1	1	1	0	1	1	1	0	0	0	0	0	0	0	0	0	0	0	0	0	0	0	1	6
Validation	457552	0	0	23	Female	White	Not Hispanic, Latino, or Spanish Origin	0	0	1	0	0	0	1	0	0	0	0	1	0	0	0	0	0	1	0	0	0	0	0	0	5.5
Derivation	10316	0	0	35	Female	White	Hispanic, Latino, or Spanish Origin	1	1	1	0	0	0	1	0	0	0	0	0	0	0	0	0	0	1	0	0	0	0	0	0	7
Validation	395695	0	0	29	Female	White	Hispanic, Latino, or Spanish Origin	1	1	1	1	1	0	0	0	0	0	0	0	0	0	0	0	0	0	0	0	0	0	0	0	4.5
Derivation	991222	0	1	59	Male	White	Hispanic, Latino, or Spanish Origin	1	1	1	1	1	1	1	0	1	1	0	0	0	0	1	0	0	1	0	0	0	0	0	3	12
Validation	887154	0	0	30	Female		Hispanic, Latino, or Spanish Origin	1	1	1	1	1	1	1	0	0	0	0	0	0	0	0	0	0	0	0	0	0	0	0	0	4.5
Derivation	869103	1	1	77	Female	White	Hispanic, Latino, or Spanish Origin	0	0	1	1	0	1	0	1	0	0	0	0	0	0	0	0	0	0	0	0	0	0	0	3	7
Derivation	844692	0	0	37	Female	Black or African American	Not Hispanic, Latino, or Spanish Origin	0	0	1	0	0	0	0	0	0	0	0	0	0	0	0	0	0	0	0	0	0	0	0	0	5
Derivation	971920	0	0	79	Female	White	Not Hispanic, Latino, or Spanish Origin	1	0	0	0	0	0	0	0	0	0	0	0	0	0	0	0	0	0	0	0	0	0	0	3	4
Derivation	727861	0	0	28	Female	White	Not Hispanic, Latino, or Spanish Origin	0	0	0	0	0	0	0	0	0	0	0	0	0	0	0	0	0	0	0	0	0	0	0	0	1.5
Derivation	518021	0	0	26	Male	White	Not Hispanic, Latino, or Spanish Origin	1	0	0	1	0	0	0	0	0	0	0	1	0	0	0	0	0	0	0	0	0	0	0	0	2.5
Derivation	56542	0	0	30	Male	Asian	Not Hispanic, Latino, or Spanish Origin	1	1	1	1	1	0	0	0	0	0	0	0	1	0	0	0	0	0	0	0	0	0	0	1	5.5
Validation	316127	0	0	36	Female	White	Not Hispanic, Latino, or Spanish Origin	0	0	0	1	0	0	0	0	0	0	0	0	0	0	0	0	0	0	0	0	0	0	0	0	2
Derivation	543097	0	0	21	Female	White	Hispanic, Latino, or Spanish Origin	1	1	1	1	0	0	0	0	0	0	0	0	0	0	0	0	0	0	0	0	0	0	0	0	4.5
Derivation	641618	0	1	35	Female	White	Hispanic, Latino, or Spanish Origin	1	1	1	1	1	1	1	1	0	0	0	0	0	0	0	0	0	0	0	0	0	0	0	0	5
Validation	229520	0	0	33	Male	Native Hawaiian or Pacific Islander	Not Hispanic, Latino, or Spanish Origin	1	1	1	1	0	0	0	0	1	1	0	0	0	0	0	0	0	0	0	0	0	0	0	1	8
Validation	362950	0	0	61	Male	White	Hispanic, Latino, or Spanish Origin	1	0	0	0	0	0	0	0	1	1	0	0	0	1	0	0	0	0	0	0	0	0	0	5	9.5
Derivation	828035	0	0	49	Female	White	Not Hispanic, Latino, or Spanish Origin	0	0	0	1	1	0	1	0	0	0	0	0	0	0	0	0	0	0	0	0	0	0	0	0	2.5
Validation	436439	0	0	40	Male	White	Hispanic, Latino, or Spanish Origin	1	1	0	1	1	0	0	0	0	0	0	0	0	0	0	0	0	0	0	0	0	0	0	0	4
Validation	995989	0	0	53	Male		Hispanic, Latino, or Spanish Origin	1	0	0	1	0	0	0	0	1	1	0	0	0	0	0	0	0	0	0	0	0	0	0	2	8
Validation	521703	0	1	43	Female	White	Hispanic, Latino, or Spanish Origin	0	1	1	0	0	0	0	0	0	0	0	0	0	0	0	0	0	1	0	0	0	0	0	0	7.5
Derivation	169119	0	0	69	Female	White	Hispanic, Latino, or Spanish Origin	1	1	1	1	0	0	0	1	0	0	0	0	0	0	0	0	0	0	0	0	0	0	0	2	6.5
Derivation	45248	0	0	45	Male	White	Hispanic, Latino, or Spanish Origin	0	0	0	1	0	0	0	1	0	1	0	0	0	0	0	0	0	1	0	0	0	0	0	0	7.5
Validation	321408	0	0	58	Female	Native Hawaiian or Pacific Islander	Not Hispanic, Latino, or Spanish Origin	0	0	0	1	0	1	0	0	0	0	0	0	0	0	0	0	0	0	0	0	0	0	0	1	5
Derivation	864001	0	0	62	Female			1	1	1	1	0	0	1	0	0	0	0	0	0	0	0	0	0	0	0	0	0	0	0	2	4.5
Derivation	778872	0	0	64	Female	White	Hispanic, Latino, or Spanish Origin	0	0	0	1	0	0	0	0	1	0	0	0	0	0	0	0	0	0	0	0	0	0	0	3	7.5
Validation	299876	0	1	39	Female		Hispanic, Latino, or Spanish Origin	1	0	0	1	0	0	0	0	0	0	0	0	0	0	0	0	0	0	0	0	0	0	0	0	4
Derivation	730661	0	0	31	Male	White	Hispanic, Latino, or Spanish Origin	1	1	1	1	1	1	1	0	0	0	0	0	0	0	0	0	0	0	0	0	0	0	0	0	5
Derivation	629811	0	0	26	Male	White	Hispanic, Latino, or Spanish Origin	1	1	1	1	0	0	1	0	0	0	0	0	0	0	0	0	0	0	0	0	0	0	0	0	4.5
Validation	88446	0	0	59	Male	Black or African American	Not Hispanic, Latino, or Spanish Origin	1	0	0	1	0	0	0	0	1	1	0	0	0	0	0	0	0	0	0	0	0	0	0	2	8
Derivation	784	0	0	74	Unknown			0	0	0	0	0	0	0	0	0	0	0	0	1	0	0	0	0	0	0	0	0	0	0	4	5
Derivation	255557	0	0	52	Female	Asian	Not Hispanic, Latino, or Spanish Origin	1	1	1	1	1	0	0	0	0	0	0	0	0	0	0	0	0	0	0	0	0	0	0	1	6
Derivation	297064	0	0	49	Female		Hispanic, Latino, or Spanish Origin	1	0	0	0	0	0	0	0	0	0	0	0	0	0	0	0	0	0	0	0	0	0	0	0	4.5
Derivation	918942	0	0	37	Male	Asian	Not Hispanic, Latino, or Spanish Origin	1	1	1	0	0	0	1	0	0	0	0	0	1	0	0	0	0	0	0	0	0	0	0	1	6
Derivation	384996	0	0	19	Male	White	Hispanic, Latino, or Spanish Origin	0	1	1	0	0	1	0	0	0	0	0	0	0	0	0	0	0	0	0	0	0	0	0	0	4
Derivation	448579	0	0	44	Female		Hispanic, Latino, or Spanish Origin	0	0	1	1	0	0	0	1	0	0	0	1	0	0	0	0	0	0	0	0	0	0	0	0	6.5
Validation	213061	0	0	34	Male	American Indian or Alaska Native	Not Hispanic, Latino, or Spanish Origin	0	0	1	1	0	1	0	0	0	0	0	0	0	0	0	0	0	0	0	0	0	0	0	0	5
Derivation	969181	0	1	25	Male		Hispanic, Latino, or Spanish Origin	1	1	1	1	0	1	1	0	0	0	0	0	0	0	0	0	0	1	0	0	0	0	0	0	6.5
Derivation	531552	0	1	37	Male	Native Hawaiian or Pacific Islander	Not Hispanic, Latino, or Spanish Origin	0	1	1	0	0	0	1	1	1	1	0	0	1	1	0	1	0	1	0	0	0	0	0	5	13
Validation	926780	0	0	44	Female			1	1	0	1	1	1	0	0	1	0	0	0	0	0	0	0	0	0	0	0	0	0	0	1	4.5
Validation	505835	0	0	37	Male	White		1	1	0	1	0	0	1	0	0	0	0	0	0	0	0	0	0	0	0	0	0	0	0	0	2
Derivation	264244	0	0	19	Female	White	Hispanic, Latino, or Spanish Origin	0	0	1	1	1	0	1	0	0	0	0	1	0	0	0	0	0	0	0	0	0	0	0	0	5
Derivation	657973	0	0	37	Male			1	1	0	0	0	0	0	0	1	0	0	0	0	0	0	0	0	0	0	0	0	0	0	1	4
Derivation	534725	0	0	29	Male	Black or African American	Not Hispanic, Latino, or Spanish Origin	1	1	1	1	0	1	1	1	0	0	0	0	0	0	0	0	0	0	0	0	0	0	0	0	4.5
Derivation	186637	0	0	43	Male	Native Hawaiian or Pacific Islander	Not Hispanic, Latino, or Spanish Origin	1	1	0	1	0	1	0	0	1	1	0	0	0	0	0	0	0	0	0	0	0	0	0	1	7.5
Derivation	553680	0	0	22	Female	White	Hispanic, Latino, or Spanish Origin	0	0	0	1	0	1	1	0	0	0	0	0	0	0	0	0	0	0	0	0	0	0	0	0	3.5
Validation	743666	0	0	27	Male			0	0	0	0	0	0	0	0	0	0	0	1	0	0	0	0	0	0	0	0	0	0	0	0	2.5
Derivation	330515	0	0	26	Female	White	Hispanic, Latino, or Spanish Origin	0	0	1	1	0	1	0	1	0	0	0	1	0	0	0	0	0	0	0	0	0	0	0	0	5.5
Derivation	913281	0	0	57	Female	White	Hispanic, Latino, or Spanish Origin	0	1	0	1	1	0	0	1	0	0	0	0	0	0	0	0	0	0	0	0	0	0	0	1	5
Derivation	199937	0	0	21	Male	Black or African American	Not Hispanic, Latino, or Spanish Origin	0	0	0	1	0	1	0	0	0	0	0	0	0	0	0	0	0	0	0	0	0	0	0	0	3.5
Validation	363801	0	0	29	Male	White	Hispanic, Latino, or Spanish Origin	1	1	1	1	1	1	1	1	0	0	0	0	0	0	0	0	0	0	0	0	0	0	0	0	4.5
Derivation	846341	0	0	54	Female			1	0	0	0	0	0	0	0	0	0	0	0	0	0	0	0	0	0	0	0	0	0	0	1	3
Derivation	869282	0	1	79	Female	White	Hispanic, Latino, or Spanish Origin	0	1	1	0	0	0	0	1	1	1	0	1	0	1	1	0	0	0	0	0	0	0	0	7	13
Derivation	809520	0	0	53	Male		Hispanic, Latino, or Spanish Origin	1	1	0	1	1	1	0	0	0	0	0	0	0	0	0	0	0	0	0	0	0	0	0	1	5
Derivation	523282	0	0	88	Female	White	Hispanic, Latino, or Spanish Origin	0	0	1	0	0	0	0	0	1	1	0	0	0	1	0	0	0	0	0	0	0	0	0	7	11.5
Validation	562409	0	0	23	Male	White	Hispanic, Latino, or Spanish Origin	1	1	1	1	0	0	0	0	0	0	0	0	0	0	0	0	0	0	0	0	0	0	0	0	4.5
Derivation	758396	0	0	69	Female	Native Hawaiian or Pacific Islander	Not Hispanic, Latino, or Spanish Origin	1	0	0	1	0	0	0	0	1	0	0	0	0	0	0	0	0	0	0	0	0	0	0	3	7.5
Validation	152628	0	0	26	Male	Black or African American	Not Hispanic, Latino, or Spanish Origin	0	1	0	0	0	0	1	0	0	0	0	0	0	0	0	0	0	0	0	0	0	0	0	0	3.5
Derivation	733691	0	0	29	Male	Native Hawaiian or Pacific Islander	Not Hispanic, Latino, or Spanish Origin	1	0	0	0	0	0	0	0	0	0	0	0	1	0	0	0	0	0	0	0	0	0	0	1	4.5
Derivation	587324	0	0	53	Female	White	Hispanic, Latino, or Spanish Origin	1	0	0	1	1	1	1	0	0	0	0	0	0	0	0	0	0	0	0	0	0	0	0	1	5
Derivation	386760	0	0	35	Female	Black or African American	Not Hispanic, Latino, or Spanish Origin	1	1	1	1	0	0	0	0	0	0	0	0	0	0	0	0	0	1	0	0	0	0	0	0	7
Derivation	583015	0	1	51	Female	White	Hispanic, Latino, or Spanish Origin	1	1	1	1	1	0	0	0	1	1	0	1	1	0	0	0	0	0	0	0	0	0	0	3	11
Validation	489683	0	0	20	Male	White	Hispanic, Latino, or Spanish Origin	1	0	0	1	1	1	1	0	0	0	0	0	1	0	0	0	0	0	0	0	0	0	0	1	4
Derivation	505774	0	0	19	Female	White	Hispanic, Latino, or Spanish Origin	1	1	1	1	0	0	0	0	0	0	0	0	0	0	0	0	0	0	0	0	0	0	0	0	4
Derivation	397460	0	0	41	Female	White	Hispanic, Latino, or Spanish Origin	1	1	1	1	0	0	0	0	0	0	0	1	0	0	0	0	0	0	0	0	0	0	0	0	6.5
Derivation	171310	0	0	20	Male		Hispanic, Latino, or Spanish Origin	0	1	1	0	1	0	1	0	0	0	0	1	1	0	0	0	0	1	0	0	0	0	0	1	8
Validation	800598	0	0	54	Male	White	Hispanic, Latino, or Spanish Origin	0	0	0	1	1	0	0	0	0	0	0	0	0	0	0	0	0	0	0	0	0	0	0	1	5
Derivation	469243	0	1	70	Male	Black or African American	Not Hispanic, Latino, or Spanish Origin	0	1	1	0	0	0	0	0	0	1	0	0	0	1	0	1	0	0	0	0	0	0	0	6	9.5
Derivation	492672	0	0	40	Male	White	Hispanic, Latino, or Spanish Origin	1	1	0	1	0	0	0	0	1	1	0	0	0	0	0	0	0	0	0	0	0	0	0	1	7
Derivation	151323	0	0	64	Male	White	Hispanic, Latino, or Spanish Origin	0	1	1	1	0	0	1	1	0	0	0	0	0	0	0	0	0	0	0	0	0	0	0	2	6.5
Derivation	509275	0	0	37	Female			1	1	1	1	0	0	0	0	0	0	0	0	1	0	0	0	0	0	0	0	0	0	0	1	4
Derivation	281406	0	0	48	Male	Asian	Not Hispanic, Latino, or Spanish Origin	0	0	0	1	0	0	0	0	0	1	0	1	0	0	0	0	0	0	0	0	0	0	0	0	6.5
Validation	977291	0	0	28	Male	White	Hispanic, Latino, or Spanish Origin	1	0	0	1	1	0	1	0	0	0	0	0	0	0	0	0	0	0	0	0	0	0	0	0	3.5
Derivation	265264	0	0	77	Male	White	Not Hispanic, Latino, or Spanish Origin	1	1	1	0	0	0	0	0	0	0	0	0	1	0	0	1	0	0	0	0	0	0	0	5	7
Validation	943541	0	0	24	Male	White	Not Hispanic, Latino, or Spanish Origin	1	0	1	0	0	0	0	0	0	0	0	1	0	0	0	1	0	1	0	0	0	0	0	1	6.5
Derivation	709700	0	0	34	Male	White	Hispanic, Latino, or Spanish Origin	1	1	0	1	0	0	0	0	1	0	0	0	0	0	0	0	0	0	0	0	0	0	0	1	6
Derivation	908886	0	0	22	Male		Hispanic, Latino, or Spanish Origin	0	1	1	1	0	0	0	0	0	0	0	0	0	0	0	0	0	0	0	0	0	0	0	0	4.5
Validation	573404	0	1	76	Female	White	Not Hispanic, Latino, or Spanish Origin	1	1	1	1	1	0	1	1	0	0	0	0	0	0	0	0	0	0	0	0	0	0	0	3	5
Derivation	508447	0	0	22	Male			1	0	0	0	0	0	0	0	0	0	0	0	0	0	0	0	0	0	0	0	0	0	0	0	1.5
Derivation	716365	0	0	60	Female	White	Hispanic, Latino, or Spanish Origin	1	1	1	1	0	0	0	0	0	0	0	1	0	0	0	0	0	0	0	0	0	0	0	2	7
Derivation	75984	0	0	51	Male	White	Not Hispanic, Latino, or Spanish Origin	1	0	0	0	0	0	0	0	0	0	0	0	0	0	0	0	0	0	0	0	0	0	0	1	3
Validation	365124	0	0	28	Male		Hispanic, Latino, or Spanish Origin	1	1	1	1	0	0	1	1	0	0	0	0	1	0	0	0	0	0	0	0	0	0	0	1	5.5
Derivation	597448	0	0	33	Female	Native Hawaiian or Pacific Islander	Not Hispanic, Latino, or Spanish Origin	1	1	1	1	1	0	0	1	0	0	0	0	0	0	0	0	0	0	0	0	0	0	0	0	5
Validation	535368	0	1	25	Female	Native Hawaiian or Pacific Islander	Not Hispanic, Latino, or Spanish Origin	0	1	0	0	0	0	0	0	0	0	0	0	0	0	0	0	0	0	0	0	0	0	0	0	3.5
Derivation	968121	0	1	65	Male	Native Hawaiian or Pacific Islander	Not Hispanic, Latino, or Spanish Origin	0	1	1	0	0	0	0	1	1	0	0	0	0	1	1	0	0	1	0	0	0	0	0	6	12.5
Validation	730768	0	0	55	Female			1	1	0	1	0	0	0	1	0	0	0	0	0	0	0	0	0	0	0	0	0	0	0	1	3
Derivation	61784	0	0	43	Female	White	Hispanic, Latino, or Spanish Origin	0	0	1	0	0	0	1	1	0	0	0	0	0	0	0	0	0	0	0	0	0	0	0	0	5.5
Validation	521824	0	1	19	Male	White	Hispanic, Latino, or Spanish Origin	1	1	1	1	0	1	1	0	0	0	0	1	0	0	0	0	0	1	0	0	0	0	0	0	7
Validation	949110	0	0	45	Female	White	Not Hispanic, Latino, or Spanish Origin	1	1	1	1	0	1	0	0	0	1	0	1	0	0	0	0	0	0	0	0	0	0	0	0	5.5
Validation	543140	0	1	76	Female			1	1	1	1	1	0	0	0	1	1	0	0	0	1	0	0	0	0	0	0	0	0	0	6	9
Derivation	774686	0	0	41	Female	White	Not Hispanic, Latino, or Spanish Origin	1	1	1	0	1	0	0	0	0	1	0	1	0	0	1	0	0	0	0	0	0	0	0	1	6.5
Validation	312524	0	0	60	Female	White		0	1	1	1	0	0	0	0	0	1	0	1	0	0	0	0	0	0	0	0	0	0	0	2	6
Validation	266844	0	0	80	Female	White	Not Hispanic, Latino, or Spanish Origin	0	0	0	1	1	1	1	1	0	0	0	0	1	0	0	0	0	0	0	0	0	0	0	5	5
Derivation	245770	0	0	57	Male	Native Hawaiian or Pacific Islander		1	0	0	1	0	0	0	0	1	0	0	1	0	0	0	0	0	0	0	0	0	0	0	2	8
Validation	159933	0	0	26	Male	Native Hawaiian or Pacific Islander		1	1	1	1	1	0	1	0	0	0	0	0	0	0	0	0	0	0	0	0	0	0	0	0	4.5
Derivation	269745	0	0	46	Male	White	Hispanic, Latino, or Spanish Origin	1	1	1	1	1	0	0	1	0	0	0	0	1	0	0	0	0	0	0	0	0	0	0	1	6.5
Derivation	978107	0	0	40	Female	White	Hispanic, Latino, or Spanish Origin	0	0	1	1	0	0	0	0	0	0	0	0	0	0	0	0	0	0	0	0	0	0	0	0	5
Validation	993378	0	0	33	Male	Black or African American	Not Hispanic, Latino, or Spanish Origin	0	0	0	0	0	0	0	0	0	0	0	0	0	0	0	0	0	0	0	0	0	0	0	0	4
Derivation	988329	0	0	39	Male		Hispanic, Latino, or Spanish Origin	1	1	1	1	1	1	1	1	0	0	0	0	0	0	0	0	0	0	0	0	0	0	0	0	5
Derivation	255100	0	0	25	Female	White	Not Hispanic, Latino, or Spanish Origin	0	0	0	0	0	0	0	0	0	0	0	0	0	0	0	0	0	0	0	0	0	0	0	0	1.5
Validation	496852	0	0	22	Male	White	Not Hispanic, Latino, or Spanish Origin	0	0	0	0	0	0	0	0	0	0	0	0	0	0	0	0	0	0	0	0	0	0	0	0	1.5
Derivation	613995	0	0	39	Male	White	Hispanic, Latino, or Spanish Origin	0	0	0	0	0	0	0	0	0	0	0	0	0	0	0	0	0	0	0	0	0	0	0	0	4
Validation	487686	0	0	53	Male		Hispanic, Latino, or Spanish Origin	1	0	0	1	0	1	0	0	0	0	0	0	0	0	0	0	0	0	0	0	0	0	0	1	5
Validation	1943	0	0	23	Female	White	Hispanic, Latino, or Spanish Origin	1	0	0	0	0	0	0	0	0	0	0	0	0	0	0	0	0	0	0	0	0	0	0	0	3.5
Validation	57414	0	1	67	Female	White	Not Hispanic, Latino, or Spanish Origin	1	0	0	0	0	0	0	0	0	0	0	0	0	0	0	0	0	0	0	0	0	0	0	2	3.5
Validation	592028	0	0	47	Female	White	Hispanic, Latino, or Spanish Origin	0	0	0	0	0	0	0	0	0	0	0	0	0	0	0	0	0	0	0	0	0	0	0	0	4.5
Validation	359946	0	0	40	Male	White	Hispanic, Latino, or Spanish Origin	1	0	0	0	0	0	0	0	0	0	0	0	0	0	0	0	0	0	0	0	0	0	0	0	4
Validation	555222	0	0	76	Female	White	Hispanic, Latino, or Spanish Origin	1	1	1	1	0	1	0	1	0	0	0	0	0	0	0	0	0	0	0	0	0	0	0	3	7
Derivation	406222	0	0	36	Male		Hispanic, Latino, or Spanish Origin	1	1	1	1	0	0	0	1	0	0	0	0	0	0	0	0	0	0	0	0	0	0	0	0	5
Derivation	109502	0	0	27	Male	White	Not Hispanic, Latino, or Spanish Origin	1	1	1	1	1	0	0	0	0	0	0	0	0	0	0	0	0	0	0	0	0	0	0	0	2.5
Derivation	445534	0	1	46	Male			1	1	1	1	0	1	0	1	0	0	0	1	0	0	0	0	0	0	0	0	0	0	0	0	4.5
Validation	542635	0	0	25	Female			0	1	1	1	0	0	1	0	0	0	0	0	0	0	0	0	0	0	0	0	0	0	0	0	2.5
Derivation	61554	0	0	41	Male	White	Hispanic, Latino, or Spanish Origin	1	1	0	1	0	0	0	0	0	0	0	0	0	0	0	0	0	0	0	0	0	0	0	0	4.5
Derivation	802518	0	0	30	Male	White	Hispanic, Latino, or Spanish Origin	1	1	0	1	1	1	1	0	0	0	0	0	0	0	0	0	0	0	0	0	0	0	0	0	3.5
Validation	118068	0	0	36	Male			0	1	1	1	1	1	0	1	0	0	0	0	0	0	0	0	0	0	0	0	0	0	0	0	3
Derivation	547392	0	0	70	Female	White	Hispanic, Latino, or Spanish Origin	0	0	1	1	0	0	0	0	0	0	0	0	0	0	0	0	0	0	0	0	0	0	0	3	6.5
Derivation	244030	0	0	26	Female	White	Not Hispanic, Latino, or Spanish Origin	1	1	1	1	0	0	1	0	0	0	0	0	0	0	0	0	0	0	0	0	0	0	0	0	2.5
Derivation	756031	0	0	24	Female	White	Hispanic, Latino, or Spanish Origin	0	0	0	1	1	0	0	1	0	0	0	0	0	0	0	0	0	0	0	0	0	0	0	0	3.5
Derivation	242350	0	0	31	Female	White	Hispanic, Latino, or Spanish Origin	1	1	0	1	0	0	0	0	0	0	0	0	0	0	0	0	0	0	0	0	0	0	0	0	4
Derivation	778356	0	0	44	Male	White	Not Hispanic, Latino, or Spanish Origin	1	1	1	1	1	0	0	0	0	0	0	0	0	0	0	0	0	0	0	0	0	0	0	0	3.5
Derivation	714514	0	0	29	Male	White	Hispanic, Latino, or Spanish Origin	1	0	0	1	0	0	0	0	0	0	0	0	0	0	0	0	0	0	0	0	0	0	0	0	3.5
Derivation	382166	0	0	24	Female	Black or African American	Not Hispanic, Latino, or Spanish Origin	0	1	1	1	0	0	0	0	0	0	0	0	0	0	0	0	0	0	0	0	0	0	0	0	4.5
Derivation	157074	0	1	30	Female	Native Hawaiian or Pacific Islander	Not Hispanic, Latino, or Spanish Origin	1	1	1	1	1	0	0	0	0	0	0	0	0	0	0	0	0	1	0	0	0	0	0	0	6.5
Validation	554726	0	0	30	Male	Black or African American	Not Hispanic, Latino, or Spanish Origin	0	1	0	1	0	0	0	0	0	0	0	0	0	0	0	0	0	0	0	0	0	0	0	0	3.5
Derivation	242713	0	0	44	Male	White	Not Hispanic, Latino, or Spanish Origin	0	0	0	1	1	1	0	1	0	0	0	0	0	0	0	0	0	0	0	0	0	0	0	0	2.5
Derivation	545790	0	0	28	Male	White	Hispanic, Latino, or Spanish Origin	1	1	0	0	0	0	0	0	0	0	0	0	0	0	0	0	0	0	0	0	0	0	0	0	3.5
Derivation	650191	0	0	45	Male	White	Hispanic, Latino, or Spanish Origin	0	1	1	1	0	0	0	0	0	0	0	0	0	0	0	0	0	0	0	0	0	0	0	0	5.5
Derivation	898834	0	0	22	Female			1	1	0	0	0	0	0	0	0	0	0	0	0	0	0	0	0	0	0	0	0	0	0	0	1.5
Validation	374274	0	0	29	Male		Hispanic, Latino, or Spanish Origin	1	1	1	1	0	1	0	1	0	0	0	0	0	0	0	0	0	0	0	0	0	0	0	0	4.5
Validation	923089	0	0	49	Female	White	Not Hispanic, Latino, or Spanish Origin	1	0	0	1	0	0	0	0	0	0	0	0	0	0	0	0	0	0	0	0	0	0	0	0	2.5
Validation	393569	0	0	35	Male	Native Hawaiian or Pacific Islander	Not Hispanic, Latino, or Spanish Origin	1	1	1	1	1	1	0	0	0	0	0	0	0	0	0	0	0	0	0	0	0	0	0	0	5
Derivation	725214	0	0	18	Male			0	0	1	1	0	0	1	0	0	0	0	0	0	0	0	0	0	0	0	0	0	0	0	0	2
Validation	195472	0	0	35	Male	White	Hispanic, Latino, or Spanish Origin	0	0	1	1	0	0	0	0	0	0	0	0	0	0	0	0	0	0	0	0	0	0	0	0	5
Validation	429040	0	0	42	Male		Hispanic, Latino, or Spanish Origin	1	0	0	0	0	0	0	0	0	0	0	0	0	0	0	0	0	0	0	0	0	0	0	0	4.5
Derivation	5760	0	0	20	Male	Native Hawaiian or Pacific Islander	Not Hispanic, Latino, or Spanish Origin	0	1	0	0	0	0	0	0	0	0	0	0	0	0	0	0	0	0	0	0	0	0	0	0	3
Derivation	153585	0	0	40	Male		Hispanic, Latino, or Spanish Origin	0	0	1	0	1	0	0	0	0	0	0	0	0	0	0	0	0	0	0	0	0	0	0	0	5
Validation	831192	0	0	20	Male	White	Hispanic, Latino, or Spanish Origin	1	0	1	1	0	1	0	0	0	0	0	0	0	0	0	0	0	0	0	0	0	0	0	0	4
Derivation	702884	0	0	19	Female	White	Hispanic, Latino, or Spanish Origin	1	1	1	1	1	1	1	0	0	0	0	0	0	0	0	0	0	0	0	0	0	0	0	0	4
Derivation	135699	0	0	40	Female	White	Hispanic, Latino, or Spanish Origin	1	0	0	1	0	0	0	0	0	0	0	0	0	0	0	0	0	0	0	0	0	0	0	0	4
Validation	39906	0	0	72	Male		Hispanic, Latino, or Spanish Origin	0	1	1	1	0	0	0	0	0	0	0	0	0	0	0	0	0	0	0	0	0	0	0	3	7
Derivation	723286	0	0	23	Male		Hispanic, Latino, or Spanish Origin	0	0	0	0	0	0	1	0	0	0	0	0	0	0	0	0	0	0	0	0	0	0	0	0	3.5
Validation	100074	0	0	47	Male	White	Not Hispanic, Latino, or Spanish Origin	1	0	0	1	0	0	0	0	0	0	0	0	0	0	0	0	0	0	0	0	0	0	0	0	2.5
Derivation	499871	0	1	56	Male	White	Hispanic, Latino, or Spanish Origin	0	0	1	0	0	0	0	0	1	0	0	0	0	0	0	0	0	1	0	0	0	0	0	2	10
Validation	705996	0	0	29	Female		Hispanic, Latino, or Spanish Origin	0	0	0	1	1	0	1	0	0	0	0	1	0	0	0	0	0	0	0	0	0	0	0	0	4.5
Validation	914892	0	0	49	Male	Native Hawaiian or Pacific Islander	Not Hispanic, Latino, or Spanish Origin	1	1	0	1	0	0	0	0	0	0	0	0	0	0	0	0	0	0	0	0	0	0	0	0	4.5
Derivation	847805	0	0	20	Male	White	Hispanic, Latino, or Spanish Origin	1	0	0	1	0	0	0	0	0	0	0	0	0	0	0	0	0	0	0	0	0	0	0	0	3
Derivation	494083	1	1	70	Female	White	Hispanic, Latino, or Spanish Origin	1	1	1	0	0	0	0	0	0	1	0	0	0	1	0	0	0	1	0	0	0	0	1	6	11.5
Derivation	708765	0	0	47	Male		Hispanic, Latino, or Spanish Origin	1	0	0	1	0	0	0	0	0	0	0	0	0	0	0	0	0	0	0	0	0	0	0	0	4.5
Validation	10301	0	0	22	Female	White	Hispanic, Latino, or Spanish Origin	0	1	1	0	0	0	0	0	0	0	0	0	0	0	0	0	0	0	0	0	0	0	0	0	4.5
Derivation	915180	0	0	35	Male		Not Hispanic, Latino, or Spanish Origin	0	0	0	0	0	0	0	0	0	0	0	0	0	0	0	0	0	0	0	0	0	0	0	0	2
Derivation	497199	0	0	44	Female		Hispanic, Latino, or Spanish Origin	0	1	0	0	0	0	0	0	0	0	0	0	0	0	0	0	0	0	0	0	0	0	0	0	4.5
Validation	615719	0	0	39	Male	White	Hispanic, Latino, or Spanish Origin	1	1	0	0	0	0	0	0	0	0	0	1	0	0	0	0	0	0	0	0	0	0	0	0	5
Derivation	186159	0	0	71	Male	White	Not Hispanic, Latino, or Spanish Origin	0	0	1	0	0	0	0	0	0	0	0	0	0	0	0	0	0	1	0	0	0	0	0	3	7
Derivation	841208	0	0	42	Male	White	Hispanic, Latino, or Spanish Origin	0	1	1	1	0	0	0	0	0	0	0	1	1	0	0	0	0	0	0	0	0	0	0	1	7.5
Derivation	820442	0	1	23	Male	White	Hispanic, Latino, or Spanish Origin	0	0	1	1	0	0	0	0	0	0	0	0	0	0	0	0	0	0	0	0	0	0	0	0	4.5
Validation	893755	0	0	44	Male	White	Hispanic, Latino, or Spanish Origin	1	1	0	1	1	1	1	0	0	1	0	1	0	0	0	0	0	1	0	0	0	0	0	0	8.5
Validation	398694	0	0	51	Male	White	Hispanic, Latino, or Spanish Origin	1	0	0	1	0	0	0	0	0	0	0	0	0	0	0	0	0	0	0	0	0	0	0	1	5
Validation	230065	0	1	43	Male	White	Hispanic, Latino, or Spanish Origin	1	1	1	1	1	0	0	0	0	0	0	1	0	0	0	0	0	0	0	0	0	0	0	0	6.5
Derivation	2861	0	0	33	Male	White	Hispanic, Latino, or Spanish Origin	1	1	1	1	0	0	0	0	0	0	0	0	0	0	0	0	0	0	0	0	0	0	0	0	5
Validation	715986	0	0	20	Male			0	0	0	0	0	0	0	0	0	0	0	0	0	0	0	0	0	0	0	0	0	0	0	0	1
Validation	29410	0	1	54	Male	Native Hawaiian or Pacific Islander	Not Hispanic, Latino, or Spanish Origin	1	1	1	1	0	1	0	0	1	0	0	0	0	0	0	0	0	1	0	0	0	0	0	2	10
Derivation	368621	0	0	25	Male	White	Hispanic, Latino, or Spanish Origin	0	1	1	1	0	1	0	0	0	0	0	0	0	0	0	0	0	0	0	0	0	0	0	0	4.5
Derivation	532626	0	0	28	Male		Hispanic, Latino, or Spanish Origin	1	1	0	1	1	0	0	0	0	0	0	0	0	0	0	0	0	0	0	0	0	0	0	0	3.5
Derivation	563287	0	0	71	Male			1	1	1	0	0	0	0	0	0	1	0	0	0	0	0	0	0	0	0	0	0	0	0	3	6
Derivation	496855	0	0	52	Female	White	Hispanic, Latino, or Spanish Origin	1	1	0	1	1	0	1	1	0	0	0	0	0	0	0	0	0	0	0	0	0	0	0	1	5
Validation	189956	0	0	56	Female			1	1	0	1	0	0	0	0	0	0	0	0	0	0	0	0	0	0	0	0	0	0	0	1	3
Derivation	398563	0	0	30	Male	White	Hispanic, Latino, or Spanish Origin	0	0	0	1	0	0	1	0	0	0	0	0	0	0	0	0	0	0	0	0	0	0	0	0	3.5
Validation	865806	0	0	19	Male	White	Hispanic, Latino, or Spanish Origin	1	1	1	1	1	0	1	0	0	0	0	0	0	0	0	0	0	0	0	0	0	0	0	0	4
Derivation	319546	0	0	25	Male		Hispanic, Latino, or Spanish Origin	1	1	1	1	0	0	0	1	0	0	0	0	0	0	0	0	0	0	0	0	0	0	0	0	4.5
Derivation	522992	0	0	55	Female	White	Not Hispanic, Latino, or Spanish Origin	0	0	0	1	1	0	0	0	0	0	0	0	0	0	0	0	0	0	0	0	0	0	0	1	3
Derivation	636414	0	0	46	Male		Hispanic, Latino, or Spanish Origin	0	1	1	1	0	0	0	0	0	0	0	0	0	0	0	0	0	0	0	0	0	0	0	0	5.5
Derivation	559935	0	0	62	Male	White	Hispanic, Latino, or Spanish Origin	1	1	0	0	0	0	0	0	0	0	0	0	0	0	0	0	0	0	0	0	0	0	0	2	5.5
Validation	800202	0	0	19	Male			1	1	0	0	0	0	0	0	0	0	0	0	0	0	0	0	0	0	0	0	0	0	0	0	1
Validation	96142	0	0	65	Female	White	Hispanic, Latino, or Spanish Origin	0	0	1	1	0	0	0	0	0	0	0	0	0	0	0	0	0	0	0	0	0	0	0	2	6.5
Derivation	709345	0	0	35	Male	White	Hispanic, Latino, or Spanish Origin	1	0	1	0	0	0	0	0	0	0	0	0	0	0	0	0	0	0	0	0	0	0	0	0	5
Derivation	390778	0	0	20	Male	Black or African American	Not Hispanic, Latino, or Spanish Origin	1	0	0	0	0	1	0	0	0	0	0	0	0	0	0	0	0	0	0	0	0	0	0	0	3
Derivation	268683	0	1	55	Female	White	Hispanic, Latino, or Spanish Origin	1	1	0	1	1	0	0	1	1	0	0	0	0	0	0	0	0	0	0	0	0	0	0	2	7
Derivation	795890	0	0	41	Female	Black or African American	Not Hispanic, Latino, or Spanish Origin	0	1	1	0	0	0	0	0	0	0	0	0	0	0	0	0	0	0	0	0	0	0	0	0	5.5
Derivation	283953	0	0	49	Female	White	Not Hispanic, Latino, or Spanish Origin	1	0	0	0	0	0	0	0	0	0	0	0	0	0	0	0	0	0	0	0	0	0	0	0	2.5
Derivation	785398	0	0	35	Male			1	0	0	1	1	0	1	1	0	0	0	0	0	0	0	0	0	0	0	0	0	0	0	0	2
Derivation	70274	0	0	36	Male	Native Hawaiian or Pacific Islander	Not Hispanic, Latino, or Spanish Origin	1	1	1	1	1	0	0	0	0	0	0	0	0	0	0	1	0	0	0	0	0	0	0	1	6
Derivation	612996	0	0	19	Male	White	Not Hispanic, Latino, or Spanish Origin	1	1	1	1	0	1	1	0	0	0	0	0	0	0	0	0	0	0	0	0	0	0	0	0	2
Validation	425191	0	0	44	Female			0	0	0	1	0	0	0	0	0	0	0	0	0	0	0	0	0	1	0	0	0	0	0	0	4.5
Derivation	399251	0	0	32	Male		Hispanic, Latino, or Spanish Origin	0	0	1	1	0	0	0	0	0	0	0	0	0	0	0	0	0	0	0	0	0	0	0	0	5
Validation	846427	0	0	52	Male	White	Hispanic, Latino, or Spanish Origin	0	0	1	1	1	0	0	0	0	0	0	0	0	0	0	0	0	0	0	0	0	0	0	1	6
Derivation	556810	0	0	46	Male		Hispanic, Latino, or Spanish Origin	1	1	1	1	1	0	1	0	0	0	0	0	0	0	0	0	0	0	0	0	0	0	0	0	5.5
Derivation	654376	0	0	34	Female	White	Hispanic, Latino, or Spanish Origin	0	1	1	1	0	0	0	0	0	0	0	0	0	0	0	0	0	0	0	0	0	0	0	0	5
Validation	672910	0	1	47	Male	White	Hispanic, Latino, or Spanish Origin	1	1	1	1	1	0	1	1	0	0	0	0	0	0	0	0	0	0	0	0	0	0	0	0	5.5
Derivation	553139	0	0	27	Male	Native Hawaiian or Pacific Islander	Not Hispanic, Latino, or Spanish Origin	0	1	0	0	1	0	0	0	0	0	0	0	0	0	0	0	0	0	0	0	0	0	0	0	3.5
Derivation	838044	0	0	36	Male	White	Hispanic, Latino, or Spanish Origin	1	1	0	0	0	0	0	0	0	0	0	0	0	0	0	0	0	0	0	0	0	0	0	0	4
Derivation	122176	0	0	45	Male	White	Hispanic, Latino, or Spanish Origin	1	0	0	1	0	0	0	1	0	0	0	0	0	0	0	0	0	0	0	0	0	0	0	0	4.5
Derivation	147136	0	0	22	Male		Hispanic, Latino, or Spanish Origin	1	1	1	1	1	0	1	0	0	0	0	0	0	0	0	0	0	0	0	0	0	0	0	0	4.5
Derivation	758199	0	0	19	Male	White	Not Hispanic, Latino, or Spanish Origin	0	0	0	0	0	0	0	0	0	0	0	0	0	0	0	0	0	0	0	0	0	0	0	0	1
Validation	393798	0	0	38	Male		Hispanic, Latino, or Spanish Origin	1	1	1	1	1	0	0	0	0	0	0	0	0	0	0	0	0	0	0	0	0	0	0	0	5
Derivation	560779	0	0	22	Male	White	Hispanic, Latino, or Spanish Origin	0	0	0	0	0	0	0	1	0	0	0	0	0	0	0	0	0	0	0	0	0	0	0	0	3.5
Validation	630099	0	0	73	Male			1	1	0	0	0	0	1	0	0	0	0	0	0	0	0	0	0	0	0	0	0	0	0	3	4
Derivation	19578	0	0	79	Female			0	1	1	0	0	0	0	0	0	1	0	0	0	0	0	0	0	0	0	0	0	0	0	3	6
Derivation	240007	0	0	40	Male	Native Hawaiian or Pacific Islander	Not Hispanic, Latino, or Spanish Origin	0	0	0	1	0	0	0	0	0	0	0	0	0	0	0	0	0	0	0	0	0	0	0	0	4
Derivation	261716	0	0	18	Female	White	Not Hispanic, Latino, or Spanish Origin	1	1	1	1	0	1	1	0	0	0	0	0	0	0	0	0	0	0	0	0	0	0	0	0	2
Validation	649255	0	0	46	Female	White	Hispanic, Latino, or Spanish Origin	1	1	1	0	0	0	0	0	0	0	0	0	0	0	0	0	0	0	0	0	0	0	0	0	5.5
Validation	52586	0	0	63	Female	White	Hispanic, Latino, or Spanish Origin	0	1	1	1	0	1	0	0	0	0	0	0	1	0	0	0	0	0	0	0	0	0	0	3	7.5
Derivation	18274	0	0	64	Male	White	Hispanic, Latino, or Spanish Origin	0	1	1	1	0	0	1	0	0	0	0	0	0	0	0	0	0	0	0	0	0	0	0	2	6.5
Derivation	764672	0	1	42	Male	White	Hispanic, Latino, or Spanish Origin	1	1	1	0	0	0	0	1	0	1	0	0	0	0	0	0	0	0	0	0	0	0	0	0	6.5
Derivation	17120	0	0	41	Male	White	Hispanic, Latino, or Spanish Origin	0	1	1	0	0	0	0	0	0	0	0	0	0	0	0	0	0	0	0	0	0	0	0	0	5.5
Derivation	975078	0	0	39	Male	Multiple	Hispanic, Latino, or Spanish Origin	1	1	1	1	0	0	0	0	0	0	0	0	0	0	0	0	0	0	0	0	0	0	0	0	5
Validation	70806	0	0	18	Male	White	Not Hispanic, Latino, or Spanish Origin	0	1	0	0	1	0	0	0	0	0	0	0	0	0	0	0	0	0	0	0	0	0	0	0	1
Derivation	977754	0	0	40	Female	White	Not Hispanic, Latino, or Spanish Origin	1	1	1	1	1	1	0	0	1	0	0	0	1	0	0	0	0	0	0	0	0	0	0	2	6
Derivation	216905	0	0	50	Male	White	Hispanic, Latino, or Spanish Origin	0	1	1	0	0	0	0	0	0	0	0	0	0	0	0	0	0	0	0	0	0	0	0	1	5.5
Validation	911947	0	0	18	Female	White	Hispanic, Latino, or Spanish Origin	1	0	0	1	0	0	1	0	0	0	0	0	0	0	0	0	0	0	0	0	0	0	0	0	3
Derivation	587693	0	0	42	Male	White	Hispanic, Latino, or Spanish Origin	0	0	0	1	1	0	1	0	0	0	0	0	0	0	0	0	0	0	0	0	0	0	0	0	4.5
Derivation	32833	0	0	34	Male	White	Not Hispanic, Latino, or Spanish Origin	0	1	0	1	1	1	1	0	0	0	0	0	0	0	0	0	0	0	0	0	0	0	0	0	2
Validation	943171	0	0	61	Male		Hispanic, Latino, or Spanish Origin	1	1	0	1	0	0	0	0	0	0	0	0	0	0	0	0	0	0	0	0	0	0	0	2	5.5
Derivation	395857	0	0	77	Male	Native Hawaiian or Pacific Islander	Not Hispanic, Latino, or Spanish Origin	0	1	0	1	0	1	0	0	0	0	0	0	0	0	0	0	0	0	0	0	0	0	0	3	6
Validation	129282	0	0	78	Female	Native Hawaiian or Pacific Islander	Not Hispanic, Latino, or Spanish Origin	0	1	0	1	0	0	0	0	0	1	0	0	0	0	0	0	0	0	0	0	0	0	0	3	7
Derivation	263615	0	0	74	Male	White	Not Hispanic, Latino, or Spanish Origin	1	0	1	0	0	0	0	0	1	1	0	0	0	1	0	0	0	1	0	0	0	0	0	6	11
Derivation	267287	0	1	80	Female	White	Not Hispanic, Latino, or Spanish Origin	1	1	0	1	0	0	0	0	1	1	1	1	0	0	1	0	0	0	0	0	0	0	1	8	11
Derivation	388626	0	1	60	Female	White	Not Hispanic, Latino, or Spanish Origin	1	1	1	1	0	0	0	1	0	1	0	0	0	0	0	0	0	0	0	0	0	0	0	2	5
Derivation	434476	0	1	74	Female	White	Not Hispanic, Latino, or Spanish Origin	1	0	1	0	0	0	0	1	0	0	0	0	0	1	0	0	0	0	0	0	0	0	0	5	6
Derivation	288633	0	1	71	Female	White	Not Hispanic, Latino, or Spanish Origin	1	1	1	1	1	1	0	1	0	1	0	0	0	0	0	0	0	1	0	0	0	0	0	3	8
Validation	161573	0	1	71	Male	White	Not Hispanic, Latino, or Spanish Origin	1	0	0	0	0	0	0	0	1	1	1	1	1	1	1	1	0	1	0	0	0	0	1	11	16
Derivation	826739	0	1	65	Female	White	Not Hispanic, Latino, or Spanish Origin	1	1	1	1	0	0	0	0	1	1	0	0	1	0	0	0	0	0	0	0	0	1	1	6	10.5
Derivation	86150	0	1	49	Female	Native Hawaiian or Pacific Islander	Not Hispanic, Latino, or Spanish Origin	1	0	1	1	0	0	0	1	1	1	0	0	1	0	0	0	0	1	0	0	0	0	0	2	11.5
Derivation	963839	0	0	75	Female	American Indian or Alaska Native	Hispanic, Latino, or Spanish Origin	0	1	1	0	0	0	0	0	1	1	1	0	1	1	1	0	0	1	0	0	0	0	1	10	17
Derivation	435338	0	1	62	Female	American Indian or Alaska Native	Not Hispanic, Latino, or Spanish Origin	1	1	1	1	0	1	0	0	1	1	0	1	1	1	0	0	0	1	0	0	0	1	1	8	16.5
Derivation	472469	0	1	61	Male	White	Not Hispanic, Latino, or Spanish Origin	1	1	1	1	1	0	0	0	1	0	1	0	0	0	1	0	0	0	0	0	0	1	0	6	9.5
Derivation	234986	0	1	70	Male	White	Not Hispanic, Latino, or Spanish Origin	1	1	1	1	0	0	0	0	1	1	1	0	0	0	0	0	0	1	0	0	0	1	0	6	11.5
Derivation	847057	0	0	73	Female	American Indian or Alaska Native	Not Hispanic, Latino, or Spanish Origin	1	1	1	0	0	0	0	1	1	1	0	0	0	0	0	0	0	0	0	0	0	0	0	4	10
Validation	176677	0	0	72	Female		Hispanic, Latino, or Spanish Origin	1	1	1	1	1	0	1	0	0	1	0	0	0	0	0	1	0	1	0	0	0	0	0	4	11
[truncated: 20,817 more rows]
